# Supplementary material for: Spatial Co-Occurrence and Activity Patterns of Mesocarnivores in the Temperate Forests of Southwest China
Source: PLoS One. 2016 Oct 10;11(10):e0164271. doi: 10.1371/journal.pone.0164271 (PMC5056745; doi:10.1371/journal.pone.0164271)
Supplement: S1 File — (XLSX) [file pone.0164271.s001.xlsx]

## Sheet: mesocarnivores
DataSet	PicNo	sessions	date	Time	capture_time	Species
wl0405	CT-I-13-002-27	L-WL04-131A	2004-06-20	01:02:00	2004-06-20 01:02:00	Leopard cat
wl0405	CT-I-13-002-28	L-WL04-131A	2004-06-20	01:03:00	2004-06-20 01:03:00	Leopard cat
wl0405	CT-I-13-002-29	L-WL04-131A	2004-06-20	01:04:00	2004-06-20 01:04:00	Leopard cat
wl0405	CT-I-17-004-01	L-WL05-062A	2005-07-27	00:50:00	2005-07-27 00:50:00	Leopard cat
wl0405	CT-I-17-004-02	L-WL05-062A	2005-07-27	00:57:00	2005-07-27 00:57:00	Leopard cat
wl0405	CT-II-52-001-24	L-WL04-002A	2004-10-06	21:23:00	2004-10-06 21:23:00	Leopard cat
wl0405	DC-01-001-03	L-WL04-114A	2004-10-18	21:50:00	2004-10-18 21:50:00	Leopard cat
wl0405	DC-07-003-02	L-WL04-131A	2005-05-10	22:32:00	2005-05-10 22:32:00	Leopard cat
wl0405	DC-08-001-14	L-WL04-026A	2004-12-09	22:16:00	2004-12-09 22:16:00	Leopard cat
wl0405	Testing-02-10	L-WL05-102B	2004-08-20	15:42:00	2004-08-20 15:42:00	Leopard cat
wl0405	Testing-02-13	L-WL05-102B	2004-08-25	09:34:00	2004-08-25 09:34:00	Leopard cat
wl0405	Testing-02-16	L-WL05-102B	2004-08-30	16:19:00	2004-08-30 16:19:00	Leopard cat
wl0405	WL-07-001-20	L-WL05-093B	2005-09-12	04:37:00	2005-09-12 04:37:00	Leopard cat
wl0405	WL-09-002-02	L-WL05-041B	2005-08-28	21:06:00	2005-08-28 21:06:00	Leopard cat
wl0405	WL-09-002-18	L-WL05-041B	2005-09-12	17:46:00	2005-09-12 17:46:00	Leopard cat
wl0405	WL-09-003-04	L-WL05-087B	2005-10-24	00:12:00	2005-10-24 00:12:00	Leopard cat
wl0405	CT-I-13-002-23	L-WL04-131A	2004-06-13	22:44:00	2004-06-13 22:44:00	Masked palm civet
wl0405	CT-I-53-003-18	L-WL05-038B	2005-09-28	03:17:00	2005-09-28 03:17:00	Masked palm civet
wl0405	DC-07-001-02	L-WL04-035A	2004-10-15	02:57:00	2004-10-15 02:57:00	Masked palm civet
wl0405	DC-07-002-14	L-WL04-131A	2005-04-17	03:55:00	2005-04-17 03:55:00	Masked palm civet
wl0405	DC-07-003-04	L-WL04-131A	2005-05-13	07:41:00	2005-05-13 07:41:00	Masked palm civet
wl0405	WL-09-002-01	L-WL05-041B	2005-08-27	19:54:00	2005-08-27 19:54:00	Masked palm civet
wl0405	WL-09-002-05	L-WL05-041B	2005-09-05	05:16:00	2005-09-05 05:16:00	Masked palm civet
wl0405	CT-I-03A-001-07	L-WL04-128A	2004-11-06	08:36:00	2004-11-06 08:36:00	Yellow-throated marten
wl0405	CT-I-03A-001-10	L-WL04-128A	2004-11-11	09:10:00	2004-11-11 09:10:00	Yellow-throated marten
wl0405	CT-I-17-004-09	L-WL05-062A	2005-08-11	09:43:00	2005-08-11 09:43:00	Yellow-throated marten
wl0405	CT-I-53-003-14	L-WL05-038B	2005-09-18	09:23:00	2005-09-18 09:23:00	Yellow-throated marten
wl0405	CT-II-51-001-22	L-WL05-037A	2005-04-21	13:23:00	2005-04-21 13:23:00	Yellow-throated marten
wl0405	DC-02-001-06	L-WL04-033A	2004-12-04	16:35:00	2004-12-04 16:35:00	Yellow-throated marten
wl0405	DC-05-001-02	L-WL04-036A	2004-10-21	17:43:00	2004-10-21 17:43:00	Yellow-throated marten
wl0405	DC-09-002-02	L-WL05-031A	2005-05-18	12:24:00	2005-05-18 12:24:00	Yellow-throated marten
wl0405	DC-09-002-03	L-WL05-031A	2005-05-19	17:03:00	2005-05-19 17:03:00	Yellow-throated marten
wl0405	DC-09-002-05	L-WL05-031A	2005-05-22	14:23:00	2005-05-22 14:23:00	Yellow-throated marten
wl0405	DC-09-002-09	L-WL05-031A	2005-05-29	06:41:00	2005-05-29 06:41:00	Yellow-throated marten
wl0405	DC-12-001-17	L-WL04-105B	2005-01-15	15:02:00	2005-01-15 15:02:00	Yellow-throated marten
wl0405	WL-05-002-07	L-WL05-011C	2005-10-11	08:42:00	2005-10-11 08:42:00	Yellow-throated marten
wl0405	WL-07-001-23	L-WL05-093B	2005-09-23	18:53:00	2005-09-23 18:53:00	Yellow-throated marten
wl0405	WL-09-003-03	L-WL05-087B	2005-10-20	15:20:00	2005-10-20 15:20:00	Yellow-throated marten
wl0405	WL-09-003-05	L-WL05-087B	2005-10-25	07:04:00	2005-10-25 07:04:00	Yellow-throated marten
wl0405	CT-I-03-004-22	L-WL05-014B	2005-08-28	10:49:00	2005-08-28 10:49:00	Siberian weasel
wl0405	CT-I-28-001-20	L-WL05-108A	2005-03-20	15:33:00	2005-03-20 15:33:00	Siberian weasel
wl0405	CT-I-99-001-10	L-WL05-106A	2005-03-14	15:14:00	2005-03-14 15:14:00	Siberian weasel
wl0405	CT-II-000-001-03	L-WL04-121A	2004-10-27	16:02:00	2004-10-27 16:02:00	Siberian weasel
wl0405	CT-II-45-001-07	L-WL04-004A	2004-09-29	09:09:00	2004-09-29 09:09:00	Siberian weasel
wl0405	CT-II-48-002-19	L-WL04-126A	2004-10-30	01:59:00	2004-10-30 01:59:00	Siberian weasel
wl0405	CT-II-48-004-04	L-WL05-012A	2005-03-15	02:21:00	2005-03-15 02:21:00	Siberian weasel
wl0405	CT-II-48-004-14	L-WL05-012A	2005-04-02	00:16:00	2005-04-02 00:16:00	Siberian weasel
wl0405	CT-II-48-004-15	L-WL05-012A	2005-04-13	02:46:00	2005-04-13 02:46:00	Siberian weasel
wl0405	CT-II-50-001-23	L-WL04-089A	2004-12-01	11:24:00	2004-12-01 11:24:00	Siberian weasel
wl0405	CT-II-53-002-03	L-WL04-124A	2004-11-15	07:49:00	2004-11-15 07:49:00	Siberian weasel
wl0405	CT-II-53-002-17	L-WL04-087A	2004-12-01	09:15:00	2004-12-01 09:15:00	Siberian weasel
wl0405	CT-II-54-001-13	L-WL04-122A	2004-11-08	16:45:00	2004-11-08 16:45:00	Siberian weasel
wl0405	DC-02-002-0000	L-WL05-028A	2005-03-17	05:46:00	2005-03-17 05:46:00	Siberian weasel
wl0405	DC-02-002-19	L-WL05-098A	2005-05-24	16:26:00	2005-05-24 16:26:00	Siberian weasel
wl0405	DC-05-001-12	L-WL04-102A	2004-12-06	03:36:00	2004-12-06 03:36:00	Siberian weasel
wl0405	DC-05-002-03	L-WL05-022A	2005-03-16	00:57:00	2005-03-16 00:57:00	Siberian weasel
wl0405	DC-06-001-09	L-WL04-069A	2004-10-29	21:45:00	2004-10-29 21:45:00	Siberian weasel
wl0405	DC-06-001-10	L-WL04-069A	2004-11-03	07:37:00	2004-11-03 07:37:00	Siberian weasel
wl0405	DC-07-002-01	L-WL04-131A	2005-02-28	02:01:00	2005-02-28 02:01:00	Siberian weasel
wl0405	DC-08-001-18	L-WL04-075A	2004-12-22	04:59:00	2004-12-22 04:59:00	Siberian weasel
wl0405	WL-06-002-02	L-WL05-132B	2005-10-20	09:43:00	2005-10-20 09:43:00	Siberian weasel
wl0405	WL-06-002-03	L-WL05-132B	2005-10-20	11:57:00	2005-10-20 11:57:00	Siberian weasel
wl0405	WL-06-002-04	L-WL05-132B	2005-10-28	08:25:00	2005-10-28 08:25:00	Siberian weasel
wl0405	WL-07-002-05	L-WL05-011C	2005-10-20	07:51:00	2005-10-20 07:51:00	Siberian weasel
wl0405	DC-01-001-01	L-WL04-114A	2004-10-10	13:40:00	2004-10-10 13:40:00	Siberian weasel
wl0405	CT-I-17-003-05	L-WL05-082A	2005-04-28	02:10:00	2005-04-28 02:10:00	Siberian weasel
wl0405	CT-I-29-003-17	L-WL05-033B	2005-09-02	06:25:00	2005-09-02 06:25:00	Siberian weasel
wl0405	CT-I-39-004-04	L-WL05-030B	2005-10-31	15:05:00	2005-10-31 15:05:00	Siberian weasel
wl0405	CT-I-44-004-01	L-WL05-065A	2005-07-24	09:42:00	2005-07-24 09:42:00	Siberian weasel
wl0405	CT-I-53-002-30	L-WL05-107A	2005-03-13	13:16:00	2005-03-13 13:16:00	Siberian weasel
wl0405	CT-II-52-001-08	L-WL04-002A	2004-09-23	18:08:00	2004-09-23 18:08:00	Siberian weasel
wl0405	CT-I-13-002-14	L-WL04-131A	2004-05-28	02:45:00	2004-05-28 02:45:00	Hog badger
wl0405	CT-I-13-002-16	L-WL04-131A	2004-06-02	01:12:00	2004-06-02 01:12:00	Hog badger
wl0405	CT-I-13-002-21	L-WL04-131A	2004-06-12	04:41:00	2004-06-12 04:41:00	Hog badger
wl0405	CT-I-13-002-26	L-WL04-131A	2004-06-17	21:20:00	2004-06-17 21:20:00	Hog badger
wl0405	CT-I-13-002-34	L-WL04-131A	2004-06-25	03:37:00	2004-06-25 03:37:00	Hog badger
wl0405	CT-I-13-002-35	L-WL04-131A	2004-06-25	03:50:00	2004-06-25 03:50:00	Hog badger
wl0405	CT-I-17-004-07	L-WL05-062A	2005-08-07	09:50:00	2005-08-07 09:50:00	Hog badger
wl0405	CT-I-44-004-09	L-WL05-105A	2005-09-12	13:08:00	2005-09-12 13:08:00	Hog badger
wl0405	CT-I-53-003-16	L-WL05-038B	2005-09-22	03:12:00	2005-09-22 03:12:00	Hog badger
wl0405	CT-I-99-003-24	L-WL05-016B	2005-09-06	15:24:00	2005-09-06 15:24:00	Hog badger
wl0405	DC-04-001-09	L-WL04-018A	2004-12-08	14:33:00	2004-12-08 14:33:00	Hog badger
wl0405	DC-07-003-03	L-WL04-131A	2005-05-11	22:39:00	2005-05-11 22:39:00	Hog badger
wl0405	DC-07-003-07	L-WL04-131A	2005-06-03	01:11:00	2005-06-03 01:11:00	Hog badger
wl0405	DC-07-003-08	L-WL04-131A	2005-06-07	01:28:00	2005-06-07 01:28:00	Hog badger
wl0405	DC-08-001-08	L-WL04-026A	2004-11-28	18:20:00	2004-11-28 18:20:00	Hog badger
wl0405	DC-08-001-12	L-WL04-026A	2004-12-04	20:36:00	2004-12-04 20:36:00	Hog badger
wl0405	Testing-02-09	L-WL05-102B	2004-08-19	04:40:00	2004-08-19 04:40:00	Hog badger
wl0405	WL-04-001-02	L-WL05-051A	2005-07-25	10:40:00	2005-07-25 10:40:00	Hog badger
wl0405	WL-05-001-03	L-WL05-050A	2005-07-27	03:58:00	2005-07-27 03:58:00	Hog badger
wl0405	WL-05-001-10	L-WL05-050A	2005-08-07	16:38:00	2005-08-07 16:38:00	Hog badger
wl0405	WL-05-001-11	L-WL05-050A	2005-08-08	15:56:00	2005-08-08 15:56:00	Hog badger
wl0405	WL-05-001-12	L-WL05-050A	2005-08-08	18:48:00	2005-08-08 18:48:00	Hog badger
wl0405	WL-07-001-09	L-WL05-059A	2005-08-07	07:59:00	2005-08-07 07:59:00	Hog badger
wl0405	WL-07-001-10	L-WL05-059A	2005-08-07	20:41:00	2005-08-07 20:41:00	Hog badger
wl0405	WL-09-003-08	L-WL05-087B	2005-11-03	18:40:00	2005-11-03 18:40:00	Hog badger
wl2008	WL08-05-01-003	L-WL08-05-01	2008-04-07	21:36:00	2008-04-07 21:36:00	Leopard cat
wl2008	WL08-05-01-008	L-WL08-05-01	2008-04-16	01:06:00	2008-04-16 01:06:00	Leopard cat
wl2008	WL08-05-01-009	L-WL08-05-01	2008-04-16	01:08:00	2008-04-16 01:08:00	Leopard cat
wl2008	WL08-05-01-010	L-WL08-05-01	2008-04-16	01:08:00	2008-04-16 01:08:00	Leopard cat
wl2008	WL08-05-01-011	L-WL08-05-01	2008-04-16	01:09:00	2008-04-16 01:09:00	Leopard cat
wl2008	WL08-05-01-012	L-WL08-05-01	2008-04-16	01:11:00	2008-04-16 01:11:00	Leopard cat
wl2008	WL08-05-01-013	L-WL08-05-01	2008-04-16	01:11:00	2008-04-16 01:11:00	Leopard cat
wl2008	WL08-05-01-014	L-WL08-05-01	2008-04-16	01:12:00	2008-04-16 01:12:00	Leopard cat
wl2008	WL08-05-01-015	L-WL08-05-01	2008-04-16	01:12:00	2008-04-16 01:12:00	Leopard cat
wl2008	WL08-18-01-004	L-WL08-18-01	2008-08-30	21:21:00	2008-08-30 21:21:00	Leopard cat
wl2008	WL08-06-01-011	L-WL08-06-01	2008-06-18	12:08:00	2008-06-18 12:08:00	Yellow-throated marten
wl2008	WL08-06-01-013	L-WL08-06-01	2008-06-25	22:40:00	2008-06-25 22:40:00	Yellow-throated marten
wl2008	WL08-06-01-018	L-WL08-06-01	2008-07-02	08:24:00	2008-07-02 08:24:00	Yellow-throated marten
wl2008	WL08-18-01-003	L-WL08-18-01	2008-08-29	14:41:00	2008-08-29 14:41:00	Yellow-throated marten
wl2008	WL08-15-01-002	L-WL08-15-01	2008-06-05	11:02:00	2008-06-05 11:02:00	Siberian weasel
wl2008	WL08-23-01-004	L-WL08-23-01	2008-09-03	15:07:00	2008-09-03 15:07:00	Siberian weasel
wl2008	WL08-08-01-003	L-WL08-08-01	2008-08-30	20:59:00	2008-08-30 20:59:00	Hog badger
wl2008	WL08-08-01-004	L-WL08-08-01	2008-09-01	22:58:00	2008-09-01 22:58:00	Hog badger
wl2008	WL08-08-01-010	L-WL08-08-01	2008-09-11	05:10:00	2008-09-11 05:10:00	Hog badger
wl2008	WL08-08-01-011	L-WL08-08-01	2008-09-11	06:03:00	2008-09-11 06:03:00	Hog badger
wl2008	WL08-30-01-004	L-WL08-30-01	2008-08-31	05:42:00	2008-08-31 05:42:00	Hog badger
wl2008	WL08-30-01-005	L-WL08-30-01	2008-08-31	05:43:00	2008-08-31 05:43:00	Hog badger
htl2011	L-HTL11-A03A-002	L-HTL11-A03A	2011-07-19	19:34:00	2011-07-19 19:34:00	Leopard cat
htl2011	L-HTL11-A03A-003	L-HTL11-A03A	2011-07-19	19:34:00	2011-07-19 19:34:00	Leopard cat
htl2011	L-HTL11-A03A-004	L-HTL11-A03A	2011-07-19	19:34:00	2011-07-19 19:34:00	Leopard cat
htl2011	L-HTL11-A03A-005	L-HTL11-A03A	2011-07-19	19:34:00	2011-07-19 19:34:00	Leopard cat
htl2011	L-HTL11-A03A-006	L-HTL11-A03A	2011-07-19	19:34:00	2011-07-19 19:34:00	Leopard cat
htl2011	L-HTL11-A06A-004	L-HTL11-A06A	2011-07-25	01:59:00	2011-07-25 01:59:00	Leopard cat
htl2011	L-HTL11-B02B-008	L-HTL11-B02B	2011-10-20	06:06:00	2011-10-20 06:06:00	Leopard cat
htl2011	L-HTL11-B02B-009	L-HTL11-B02B	2011-10-20	06:07:00	2011-10-20 06:07:00	Leopard cat
htl2011	L-HTL11-B04A-004	L-HTL11-B04A	2011-07-18	02:47:00	2011-07-18 02:47:00	Leopard cat
htl2011	L-HTL11-B04A-005	L-HTL11-B04A	2011-07-18	02:47:00	2011-07-18 02:47:00	Leopard cat
htl2011	L-HTL11-B04A-012	L-HTL11-B04A	2011-07-19	19:22:00	2011-07-19 19:22:00	Leopard cat
htl2011	L-HTL11-B04A-013	L-HTL11-B04A	2011-07-19	19:22:00	2011-07-19 19:22:00	Leopard cat
htl2011	L-HTL11-B04A-032	L-HTL11-B04A	2011-08-02	04:38:00	2011-08-02 04:38:00	Leopard cat
htl2011	L-HTL11-B04A-033	L-HTL11-B04A	2011-08-02	04:38:00	2011-08-02 04:38:00	Leopard cat
htl2011	L-HTL11-B05B-015	L-HTL11-B05B	2011-11-12	02:48:00	2011-11-12 02:48:00	Leopard cat
htl2011	L-HTL11-B05B-016	L-HTL11-B05B	2011-11-12	02:48:00	2011-11-12 02:48:00	Leopard cat
htl2011	L-HTL11-C01B-002	L-HTL11-C01B	2011-09-25	19:22:00	2011-09-25 19:22:00	Leopard cat
htl2011	L-HTL11-C01B-003	L-HTL11-C01B	2011-09-25	19:23:00	2011-09-25 19:23:00	Leopard cat
htl2011	L-HTL11-D02B-005	L-HTL11-D02B	2011-11-20	00:06:00	2011-11-20 00:06:00	Leopard cat
htl2011	L-HTL11-D02B-006	L-HTL11-D02B	2011-11-20	00:07:00	2011-11-20 00:07:00	Leopard cat
htl2011	L-HTL11-D02B-007	L-HTL11-D02B	2011-11-20	00:08:00	2011-11-20 00:08:00	Leopard cat
htl2011	L-HTL11-D02B-009	L-HTL11-D02B	2011-11-25	02:58:00	2011-11-25 02:58:00	Leopard cat
htl2011	L-HTL11-D02B-010	L-HTL11-D02B	2011-11-25	02:59:00	2011-11-25 02:59:00	Leopard cat
htl2011	L-HTL11-D09A-003	L-HTL11-D09A	2011-07-22	20:20:00	2011-07-22 20:20:00	Leopard cat
htl2011	L-HTL11-D09A-004	L-HTL11-D09A	2011-07-22	20:21:00	2011-07-22 20:21:00	Leopard cat
htl2011	L-HTL11-D09B-028	L-HTL11-D09B	2011-10-14	01:59:00	2011-10-14 01:59:00	Leopard cat
htl2011	L-HTL11-E02A-066	L-HTL11-E02A	2011-08-15	03:14:00	2011-08-15 03:14:00	Leopard cat
htl2011	L-HTL11-E06A-033	L-HTL11-E06A	2011-08-26	09:46:00	2011-08-26 09:46:00	Leopard cat
htl2011	L-HTL11-E06A-035	L-HTL11-E06A	2011-08-28	12:00:00	2011-08-28 12:00:00	Leopard cat
htl2011	L-HTL11-E06A-036	L-HTL11-E06A	2011-08-28	12:00:00	2011-08-28 12:00:00	Leopard cat
htl2011	L-HTL11-E06A-037	L-HTL11-E06A	2011-08-28	12:00:00	2011-08-28 12:00:00	Leopard cat
htl2011	L-HTL11-F01A-009	L-HTL11-F01A	2011-08-22	20:11:00	2011-08-22 20:11:00	Leopard cat
htl2011	L-HTL11-F01A-010	L-HTL11-F01A	2011-08-22	20:11:00	2011-08-22 20:11:00	Leopard cat
htl2011	L-HTL11-F01A-011	L-HTL11-F01A	2011-08-22	20:11:00	2011-08-22 20:11:00	Leopard cat
htl2011	L-HTL11-F01A-012	L-HTL11-F01A	2011-08-22	20:11:00	2011-08-22 20:11:00	Leopard cat
htl2011	L-HTL11-F01A-013	L-HTL11-F01A	2011-08-22	20:11:00	2011-08-22 20:11:00	Leopard cat
htl2011	L-HTL11-F01A-014	L-HTL11-F01A	2011-08-22	20:12:00	2011-08-22 20:12:00	Leopard cat
htl2011	L-HTL11-F01A-015	L-HTL11-F01A	2011-08-22	20:12:00	2011-08-22 20:12:00	Leopard cat
htl2011	L-HTL11-F01A-016	L-HTL11-F01A	2011-08-22	20:12:00	2011-08-22 20:12:00	Leopard cat
htl2011	L-HTL11-F01A-017	L-HTL11-F01A	2011-08-22	20:12:00	2011-08-22 20:12:00	Leopard cat
htl2011	L-HTL11-F01A-018	L-HTL11-F01A	2011-08-22	20:13:00	2011-08-22 20:13:00	Leopard cat
htl2011	L-HTL11-F03A-013	L-HTL11-F03A	2011-05-15	21:39:00	2011-05-15 21:39:00	Leopard cat
htl2011	L-HTL11-F03A-014	L-HTL11-F03A	2011-05-15	21:40:00	2011-05-15 21:40:00	Leopard cat
htl2011	L-HTL11-F03A-015	L-HTL11-F03A	2011-05-15	21:40:00	2011-05-15 21:40:00	Leopard cat
htl2011	L-HTL11-F03A-016	L-HTL11-F03A	2011-05-15	21:40:00	2011-05-15 21:40:00	Leopard cat
htl2011	L-HTL11-F03A-017	L-HTL11-F03A	2011-05-15	21:40:00	2011-05-15 21:40:00	Leopard cat
htl2011	L-HTL11-F03A-018	L-HTL11-F03A	2011-05-15	21:40:00	2011-05-15 21:40:00	Leopard cat
htl2011	L-HTL11-F03A-019	L-HTL11-F03A	2011-05-15	21:41:00	2011-05-15 21:41:00	Leopard cat
htl2011	L-HTL11-F03A-039	L-HTL11-F03A	2011-06-11	19:21:00	2011-06-11 19:21:00	Leopard cat
htl2011	L-HTL11-F03A-040	L-HTL11-F03A	2011-06-11	19:22:00	2011-06-11 19:22:00	Leopard cat
htl2011	L-HTL11-F03A-041	L-HTL11-F03A	2011-06-11	19:22:00	2011-06-11 19:22:00	Leopard cat
htl2011	L-HTL11-F03A-042	L-HTL11-F03A	2011-06-11	19:22:00	2011-06-11 19:22:00	Leopard cat
htl2011	L-HTL11-F03A-043	L-HTL11-F03A	2011-06-11	19:23:00	2011-06-11 19:23:00	Leopard cat
htl2011	L-HTL11-F03A-044	L-HTL11-F03A	2011-06-11	19:23:00	2011-06-11 19:23:00	Leopard cat
htl2011	L-HTL11-F05A-043	L-HTL11-F05A	2011-07-14	00:35:00	2011-07-14 00:35:00	Leopard cat
htl2011	L-HTL11-F05A-044	L-HTL11-F05A	2011-07-14	00:36:00	2011-07-14 00:36:00	Leopard cat
htl2011	L-HTL11-F05A-045	L-HTL11-F05A	2011-07-14	00:36:00	2011-07-14 00:36:00	Leopard cat
htl2011	L-HTL11-F05A-046	L-HTL11-F05A	2011-07-14	00:36:00	2011-07-14 00:36:00	Leopard cat
htl2011	L-HTL11-F05A-047	L-HTL11-F05A	2011-07-14	00:36:00	2011-07-14 00:36:00	Leopard cat
htl2011	L-HTL11-F05A-048	L-HTL11-F05A	2011-07-14	00:36:00	2011-07-14 00:36:00	Leopard cat
htl2011	L-HTL11-F05A-049	L-HTL11-F05A	2011-07-14	00:37:00	2011-07-14 00:37:00	Leopard cat
htl2011	L-HTL11-F05A-050	L-HTL11-F05A	2011-07-14	00:37:00	2011-07-14 00:37:00	Leopard cat
htl2011	L-HTL11-F05A-051	L-HTL11-F05A	2011-07-14	00:38:00	2011-07-14 00:38:00	Leopard cat
htl2011	L-HTL11-F05A-052	L-HTL11-F05A	2011-07-14	00:38:00	2011-07-14 00:38:00	Leopard cat
htl2011	L-HTL11-F05A-053	L-HTL11-F05A	2011-07-14	00:38:00	2011-07-14 00:38:00	Leopard cat
htl2011	L-HTL11-F05A-054	L-HTL11-F05A	2011-07-14	00:45:00	2011-07-14 00:45:00	Leopard cat
htl2011	L-HTL11-F05A-055	L-HTL11-F05A	2011-07-14	00:45:00	2011-07-14 00:45:00	Leopard cat
htl2011	L-HTL11-F05A-056	L-HTL11-F05A	2011-07-14	00:45:00	2011-07-14 00:45:00	Leopard cat
htl2011	L-HTL11-F05A-057	L-HTL11-F05A	2011-07-14	00:45:00	2011-07-14 00:45:00	Leopard cat
htl2011	L-HTL11-F05A-058	L-HTL11-F05A	2011-07-14	00:45:00	2011-07-14 00:45:00	Leopard cat
htl2011	L-HTL11-F05A-059	L-HTL11-F05A	2011-07-14	00:46:00	2011-07-14 00:46:00	Leopard cat
htl2011	L-HTL11-F05A-060	L-HTL11-F05A	2011-07-14	00:46:00	2011-07-14 00:46:00	Leopard cat
htl2011	L-HTL11-F07A-002	L-HTL11-F07A	2011-06-13	01:43:00	2011-06-13 01:43:00	Leopard cat
htl2011	L-HTL11-F07A-003	L-HTL11-F07A	2011-06-13	01:44:00	2011-06-13 01:44:00	Leopard cat
htl2011	L-HTL11-F07A-004	L-HTL11-F07A	2011-06-13	01:44:00	2011-06-13 01:44:00	Leopard cat
htl2011	L-HTL11-F07A-005	L-HTL11-F07A	2011-06-13	01:44:00	2011-06-13 01:44:00	Leopard cat
htl2011	L-HTL11-F07A-006	L-HTL11-F07A	2011-06-13	01:44:00	2011-06-13 01:44:00	Leopard cat
htl2011	L-HTL11-F07A-007	L-HTL11-F07A	2011-06-13	01:44:00	2011-06-13 01:44:00	Leopard cat
htl2011	L-HTL11-F07A-008	L-HTL11-F07A	2011-06-13	01:45:00	2011-06-13 01:45:00	Leopard cat
htl2011	L-HTL11-F07A-009	L-HTL11-F07A	2011-06-13	01:45:00	2011-06-13 01:45:00	Leopard cat
htl2011	L-HTL11-F07A-010	L-HTL11-F07A	2011-06-13	01:45:00	2011-06-13 01:45:00	Leopard cat
htl2011	L-HTL11-F07A-011	L-HTL11-F07A	2011-06-13	01:46:00	2011-06-13 01:46:00	Leopard cat
htl2011	L-HTL11-F07A-012	L-HTL11-F07A	2011-06-13	01:46:00	2011-06-13 01:46:00	Leopard cat
htl2011	L-HTL11-F07A-013	L-HTL11-F07A	2011-06-13	01:46:00	2011-06-13 01:46:00	Leopard cat
htl2011	L-HTL11-F07A-014	L-HTL11-F07A	2011-06-13	01:46:00	2011-06-13 01:46:00	Leopard cat
htl2011	L-HTL11-F07A-015	L-HTL11-F07A	2011-06-13	01:46:00	2011-06-13 01:46:00	Leopard cat
htl2011	L-HTL11-F07A-016	L-HTL11-F07A	2011-06-13	01:47:00	2011-06-13 01:47:00	Leopard cat
htl2011	L-HTL11-F07A-017	L-HTL11-F07A	2011-06-13	01:47:00	2011-06-13 01:47:00	Leopard cat
htl2011	L-HTL11-F07A-018	L-HTL11-F07A	2011-06-13	01:47:00	2011-06-13 01:47:00	Leopard cat
htl2011	L-HTL11-F07A-019	L-HTL11-F07A	2011-06-13	01:48:00	2011-06-13 01:48:00	Leopard cat
htl2011	L-HTL11-F07A-020	L-HTL11-F07A	2011-06-13	01:48:00	2011-06-13 01:48:00	Leopard cat
htl2011	L-HTL11-F07A-021	L-HTL11-F07A	2011-06-13	01:48:00	2011-06-13 01:48:00	Leopard cat
htl2011	L-HTL11-F07A-022	L-HTL11-F07A	2011-06-13	01:48:00	2011-06-13 01:48:00	Leopard cat
htl2011	L-HTL11-F07A-023	L-HTL11-F07A	2011-06-13	01:48:00	2011-06-13 01:48:00	Leopard cat
htl2011	L-HTL11-F07A-035	L-HTL11-F07A	2011-06-20	01:16:00	2011-06-20 01:16:00	Leopard cat
htl2011	L-HTL11-F07A-036	L-HTL11-F07A	2011-06-20	01:16:00	2011-06-20 01:16:00	Leopard cat
htl2011	L-HTL11-F07A-037	L-HTL11-F07A	2011-06-20	01:16:00	2011-06-20 01:16:00	Leopard cat
htl2011	L-HTL11-F07A-038	L-HTL11-F07A	2011-06-20	01:17:00	2011-06-20 01:17:00	Leopard cat
htl2011	L-HTL11-F07A-039	L-HTL11-F07A	2011-06-20	01:17:00	2011-06-20 01:17:00	Leopard cat
htl2011	L-HTL11-F07A-040	L-HTL11-F07A	2011-06-20	01:17:00	2011-06-20 01:17:00	Leopard cat
htl2011	L-HTL11-H03A-015	L-HTL11-H03A	2011-05-22	20:28:00	2011-05-22 20:28:00	Leopard cat
htl2011	L-HTL11-H03A-016	L-HTL11-H03A	2011-05-22	20:28:00	2011-05-22 20:28:00	Leopard cat
htl2011	L-HTL11-H03A-017	L-HTL11-H03A	2011-05-22	20:30:00	2011-05-22 20:30:00	Leopard cat
htl2011	L-HTL11-H03A-018	L-HTL11-H03A	2011-05-22	20:31:00	2011-05-22 20:31:00	Leopard cat
htl2011	L-HTL11-H03A-019	L-HTL11-H03A	2011-05-22	20:31:00	2011-05-22 20:31:00	Leopard cat
htl2011	L-HTL11-H03A-020	L-HTL11-H03A	2011-05-22	20:31:00	2011-05-22 20:31:00	Leopard cat
htl2011	L-HTL11-A03B-035	L-HTL11-A03B	2011-10-04	00:57:00	2011-10-04 00:57:00	Masked palm civet
htl2011	L-HTL11-A03B-036	L-HTL11-A03B	2011-10-04	00:57:00	2011-10-04 00:57:00	Masked palm civet
htl2011	L-HTL11-A08B-004	L-HTL11-A08B	2011-11-07	21:33:00	2011-11-07 21:33:00	Masked palm civet
htl2011	L-HTL11-A08B-005	L-HTL11-A08B	2011-11-07	21:34:00	2011-11-07 21:34:00	Masked palm civet
htl2011	L-HTL11-A08B-006	L-HTL11-A08B	2011-11-07	21:34:00	2011-11-07 21:34:00	Masked palm civet
htl2011	L-HTL11-A08B-007	L-HTL11-A08B	2011-11-07	21:34:00	2011-11-07 21:34:00	Masked palm civet
htl2011	L-HTL11-A08B-008	L-HTL11-A08B	2011-11-07	21:34:00	2011-11-07 21:34:00	Masked palm civet
htl2011	L-HTL11-A08B-009	L-HTL11-A08B	2011-11-07	21:35:00	2011-11-07 21:35:00	Masked palm civet
htl2011	L-HTL11-A08B-010	L-HTL11-A08B	2011-11-07	21:35:00	2011-11-07 21:35:00	Masked palm civet
htl2011	L-HTL11-A08B-011	L-HTL11-A08B	2011-11-07	21:35:00	2011-11-07 21:35:00	Masked palm civet
htl2011	L-HTL11-A08B-015	L-HTL11-A08B	2011-11-08	22:48:00	2011-11-08 22:48:00	Masked palm civet
htl2011	L-HTL11-A08B-016	L-HTL11-A08B	2011-11-08	22:48:00	2011-11-08 22:48:00	Masked palm civet
htl2011	L-HTL11-A08B-017	L-HTL11-A08B	2011-11-08	22:49:00	2011-11-08 22:49:00	Masked palm civet
htl2011	L-HTL11-A08B-018	L-HTL11-A08B	2011-11-08	22:49:00	2011-11-08 22:49:00	Masked palm civet
htl2011	L-HTL11-A08B-019	L-HTL11-A08B	2011-11-08	22:49:00	2011-11-08 22:49:00	Masked palm civet
htl2011	L-HTL11-A08B-020	L-HTL11-A08B	2011-11-08	22:49:00	2011-11-08 22:49:00	Masked palm civet
htl2011	L-HTL11-A08B-021	L-HTL11-A08B	2011-11-08	22:50:00	2011-11-08 22:50:00	Masked palm civet
htl2011	L-HTL11-A08B-022	L-HTL11-A08B	2011-11-08	22:50:00	2011-11-08 22:50:00	Masked palm civet
htl2011	L-HTL11-A08B-027	L-HTL11-A08B	2011-11-09	04:38:00	2011-11-09 04:38:00	Masked palm civet
htl2011	L-HTL11-A09A-005	L-HTL11-A09A	2011-06-18	20:32:00	2011-06-18 20:32:00	Masked palm civet
htl2011	L-HTL11-A09A-006	L-HTL11-A09A	2011-06-18	20:32:00	2011-06-18 20:32:00	Masked palm civet
htl2011	L-HTL11-A09A-007	L-HTL11-A09A	2011-06-18	20:32:00	2011-06-18 20:32:00	Masked palm civet
htl2011	L-HTL11-A09A-008	L-HTL11-A09A	2011-06-18	20:32:00	2011-06-18 20:32:00	Masked palm civet
htl2011	L-HTL11-A09A-009	L-HTL11-A09A	2011-06-18	20:33:00	2011-06-18 20:33:00	Masked palm civet
htl2011	L-HTL11-A09A-010	L-HTL11-A09A	2011-06-18	20:33:00	2011-06-18 20:33:00	Masked palm civet
htl2011	L-HTL11-A09A-011	L-HTL11-A09A	2011-06-18	20:33:00	2011-06-18 20:33:00	Masked palm civet
htl2011	L-HTL11-A09A-012	L-HTL11-A09A	2011-06-18	20:33:00	2011-06-18 20:33:00	Masked palm civet
htl2011	L-HTL11-B02B-007	L-HTL11-B02B	2011-10-14	19:57:00	2011-10-14 19:57:00	Masked palm civet
htl2011	L-HTL11-B02B-012	L-HTL11-B02B	2011-10-27	02:57:00	2011-10-27 02:57:00	Masked palm civet
htl2011	L-HTL11-B02B-013	L-HTL11-B02B	2011-10-27	21:29:00	2011-10-27 21:29:00	Masked palm civet
htl2011	L-HTL11-B02B-014	L-HTL11-B02B	2011-10-27	21:31:00	2011-10-27 21:31:00	Masked palm civet
htl2011	L-HTL11-B04A-021	L-HTL11-B04A	2011-07-23	22:33:00	2011-07-23 22:33:00	Masked palm civet
htl2011	L-HTL11-B04A-022	L-HTL11-B04A	2011-07-23	22:33:00	2011-07-23 22:33:00	Masked palm civet
htl2011	L-HTL11-B04A-023	L-HTL11-B04A	2011-07-23	22:34:00	2011-07-23 22:34:00	Masked palm civet
htl2011	L-HTL11-B04A-024	L-HTL11-B04A	2011-07-23	22:34:00	2011-07-23 22:34:00	Masked palm civet
htl2011	L-HTL11-B04A-025	L-HTL11-B04A	2011-07-23	22:34:00	2011-07-23 22:34:00	Masked palm civet
htl2011	L-HTL11-B04A-026	L-HTL11-B04A	2011-07-23	22:34:00	2011-07-23 22:34:00	Masked palm civet
htl2011	L-HTL11-B06A-018	L-HTL11-B06A	2011-05-13	04:25:00	2011-05-13 04:25:00	Masked palm civet
htl2011	L-HTL11-B06A-019	L-HTL11-B06A	2011-05-13	04:25:00	2011-05-13 04:25:00	Masked palm civet
htl2011	L-HTL11-C01A-029	L-HTL11-C01A	2011-07-03	22:45:00	2011-07-03 22:45:00	Masked palm civet
htl2011	L-HTL11-C01A-037	L-HTL11-C01A	2011-07-17	01:28:00	2011-07-17 01:28:00	Masked palm civet
htl2011	L-HTL11-C01A-038	L-HTL11-C01A	2011-07-17	01:28:00	2011-07-17 01:28:00	Masked palm civet
htl2011	L-HTL11-C02B-005	L-HTL11-C02B	2011-09-27	22:11:00	2011-09-27 22:11:00	Masked palm civet
htl2011	L-HTL11-C02B-006	L-HTL11-C02B	2011-09-27	22:12:00	2011-09-27 22:12:00	Masked palm civet
htl2011	L-HTL11-C02B-007	L-HTL11-C02B	2011-09-27	22:12:00	2011-09-27 22:12:00	Masked palm civet
htl2011	L-HTL11-C02B-009	L-HTL11-C02B	2011-10-10	03:54:00	2011-10-10 03:54:00	Masked palm civet
htl2011	L-HTL11-C05B-010	L-HTL11-C05B	2011-10-10	00:15:00	2011-10-10 00:15:00	Masked palm civet
htl2011	L-HTL11-C06A-029	L-HTL11-C06A	2011-09-19	23:07:00	2011-09-19 23:07:00	Masked palm civet
htl2011	L-HTL11-C06A-030	L-HTL11-C06A	2011-09-22	06:18:00	2011-09-22 06:18:00	Masked palm civet
htl2011	L-HTL11-C06A-031	L-HTL11-C06A	2011-09-22	06:19:00	2011-09-22 06:19:00	Masked palm civet
htl2011	L-HTL11-C07A-006	L-HTL11-C07A	2011-05-09	05:11:00	2011-05-09 05:11:00	Masked palm civet
htl2011	L-HTL11-C07A-007	L-HTL11-C07A	2011-05-09	05:11:00	2011-05-09 05:11:00	Masked palm civet
htl2011	L-HTL11-C10A-002	L-HTL11-C10A	2011-07-18	23:19:00	2011-07-18 23:19:00	Masked palm civet
htl2011	L-HTL11-C10A-003	L-HTL11-C10A	2011-07-18	23:20:00	2011-07-18 23:20:00	Masked palm civet
htl2011	L-HTL11-C10A-004	L-HTL11-C10A	2011-07-18	23:21:00	2011-07-18 23:21:00	Masked palm civet
htl2011	L-HTL11-C10A-007	L-HTL11-C10A	2011-07-21	23:48:00	2011-07-21 23:48:00	Masked palm civet
htl2011	L-HTL11-C10A-008	L-HTL11-C10A	2011-07-22	21:48:00	2011-07-22 21:48:00	Masked palm civet
htl2011	L-HTL11-C10A-010	L-HTL11-C10A	2011-07-24	22:28:00	2011-07-24 22:28:00	Masked palm civet
htl2011	L-HTL11-D05B-002	L-HTL11-D05B	2011-08-30	01:21:00	2011-08-30 01:21:00	Masked palm civet
htl2011	L-HTL11-D09A-002	L-HTL11-D09A	2011-07-21	02:18:00	2011-07-21 02:18:00	Masked palm civet
htl2011	L-HTL11-D09A-005	L-HTL11-D09A	2011-07-22	21:32:00	2011-07-22 21:32:00	Masked palm civet
htl2011	L-HTL11-D09A-006	L-HTL11-D09A	2011-07-24	01:42:00	2011-07-24 01:42:00	Masked palm civet
htl2011	L-HTL11-D09A-007	L-HTL11-D09A	2011-07-24	01:42:00	2011-07-24 01:42:00	Masked palm civet
htl2011	L-HTL11-E02A-075	L-HTL11-E02A	2011-08-23	04:53:00	2011-08-23 04:53:00	Masked palm civet
htl2011	L-HTL11-E04A-002	L-HTL11-E04A	2011-07-17	21:47:00	2011-07-17 21:47:00	Masked palm civet
htl2011	L-HTL11-E04A-003	L-HTL11-E04A	2011-07-17	21:48:00	2011-07-17 21:48:00	Masked palm civet
htl2011	L-HTL11-E04A-006	L-HTL11-E04A	2011-07-27	00:28:00	2011-07-27 00:28:00	Masked palm civet
htl2011	L-HTL11-G01A-003	L-HTL11-G01A	2011-11-08	00:53:00	2011-11-08 00:53:00	Masked palm civet
htl2011	L-HTL11-G01A-004	L-HTL11-G01A	2011-11-08	00:53:00	2011-11-08 00:53:00	Masked palm civet
htl2011	L-HTL11-G04B-030	L-HTL11-G04B	2011-07-24	20:42:00	2011-07-24 20:42:00	Masked palm civet
htl2011	L-HTL11-G04B-031	L-HTL11-G04B	2011-07-24	20:42:00	2011-07-24 20:42:00	Masked palm civet
htl2011	L-HTL11-G05A-002	L-HTL11-G05A	2011-06-21	05:17:00	2011-06-21 05:17:00	Masked palm civet
htl2011	L-HTL11-H01A-003	L-HTL11-H01A	2011-07-20	20:17:00	2011-07-20 20:17:00	Masked palm civet
htl2011	L-HTL11-H01A-004	L-HTL11-H01A	2011-07-20	20:17:00	2011-07-20 20:17:00	Masked palm civet
htl2011	L-HTL11-H03A-002	L-HTL11-H03A	2011-05-08	22:25:00	2011-05-08 22:25:00	Masked palm civet
htl2011	L-HTL11-H03A-003	L-HTL11-H03A	2011-05-08	22:25:00	2011-05-08 22:25:00	Masked palm civet
htl2011	L-HTL11-H03A-004	L-HTL11-H03A	2011-05-12	11:08:00	2011-05-12 11:08:00	Masked palm civet
htl2011	L-HTL11-H03A-005	L-HTL11-H03A	2011-05-12	11:08:00	2011-05-12 11:08:00	Masked palm civet
htl2011	L-HTL11-H03A-006	L-HTL11-H03A	2011-05-12	11:08:00	2011-05-12 11:08:00	Masked palm civet
htl2011	L-HTL11-H03A-007	L-HTL11-H03A	2011-05-12	11:08:00	2011-05-12 11:08:00	Masked palm civet
htl2011	L-HTL11-A01B-045	L-HTL11-A01B	2011-10-12	13:01:00	2011-10-12 13:01:00	Yellow-throated marten
htl2011	L-HTL11-A01B-046	L-HTL11-A01B	2011-10-12	13:01:00	2011-10-12 13:01:00	Yellow-throated marten
htl2011	L-HTL11-A05B-036	L-HTL11-A05B	2011-12-06	17:27:00	2011-12-06 17:27:00	Yellow-throated marten
htl2011	L-HTL11-A05B-037	L-HTL11-A05B	2011-12-06	17:27:00	2011-12-06 17:27:00	Yellow-throated marten
htl2011	L-HTL11-A08B-051	L-HTL11-A08B	2011-12-01	17:48:00	2011-12-01 17:48:00	Yellow-throated marten
htl2011	L-HTL11-A08B-063	L-HTL11-A08B	2011-12-05	16:01:00	2011-12-05 16:01:00	Yellow-throated marten
htl2011	L-HTL11-B03B-005	L-HTL11-B03B	2011-11-04	15:22:00	2011-11-04 15:22:00	Yellow-throated marten
htl2011	L-HTL11-B03B-006	L-HTL11-B03B	2011-11-04	15:22:00	2011-11-04 15:22:00	Yellow-throated marten
htl2011	L-HTL11-B03B-007	L-HTL11-B03B	2011-11-04	15:22:00	2011-11-04 15:22:00	Yellow-throated marten
htl2011	L-HTL11-B03B-008	L-HTL11-B03B	2011-11-04	15:22:00	2011-11-04 15:22:00	Yellow-throated marten
htl2011	L-HTL11-B03B-009	L-HTL11-B03B	2011-11-04	15:23:00	2011-11-04 15:23:00	Yellow-throated marten
htl2011	L-HTL11-B03B-010	L-HTL11-B03B	2011-11-04	15:23:00	2011-11-04 15:23:00	Yellow-throated marten
htl2011	L-HTL11-C01A-009	L-HTL11-C01A	2011-06-17	19:10:00	2011-06-17 19:10:00	Yellow-throated marten
htl2011	L-HTL11-C01B-031	L-HTL11-C01B	2011-10-21	15:27:00	2011-10-21 15:27:00	Yellow-throated marten
htl2011	L-HTL11-C07A-008	L-HTL11-C07A	2011-05-12	15:42:00	2011-05-12 15:42:00	Yellow-throated marten
htl2011	L-HTL11-C07A-014	L-HTL11-C07A	2011-05-23	12:19:00	2011-05-23 12:19:00	Yellow-throated marten
htl2011	L-HTL11-F01A-056	L-HTL11-F01A	2011-09-08	08:50:00	2011-09-08 08:50:00	Yellow-throated marten
htl2011	L-HTL11-F05A-032	L-HTL11-F05A	2011-07-12	15:45:00	2011-07-12 15:45:00	Yellow-throated marten
htl2011	L-HTL11-F05A-033	L-HTL11-F05A	2011-07-12	15:47:00	2011-07-12 15:47:00	Yellow-throated marten
htl2011	L-HTL11-F05A-034	L-HTL11-F05A	2011-07-12	15:48:00	2011-07-12 15:48:00	Yellow-throated marten
htl2011	L-HTL11-F05A-035	L-HTL11-F05A	2011-07-12	15:48:00	2011-07-12 15:48:00	Yellow-throated marten
htl2011	L-HTL11-F07B-003	L-HTL11-F07B	2011-11-15	10:37:00	2011-11-15 10:37:00	Yellow-throated marten
htl2011	L-HTL11-F07B-004	L-HTL11-F07B	2011-11-15	10:37:00	2011-11-15 10:37:00	Yellow-throated marten
htl2011	L-HTL11-F07B-005	L-HTL11-F07B	2011-11-15	10:37:00	2011-11-15 10:37:00	Yellow-throated marten
htl2011	L-HTL11-F07B-006	L-HTL11-F07B	2011-11-15	10:37:00	2011-11-15 10:37:00	Yellow-throated marten
htl2011	L-HTL11-G01A-007	L-HTL11-G01A	2011-11-10	17:16:00	2011-11-10 17:16:00	Yellow-throated marten
htl2011	L-HTL11-G05A-022	L-HTL11-G05A	2011-06-25	08:19:00	2011-06-25 08:19:00	Yellow-throated marten
htl2011	L-HTL11-G05A-023	L-HTL11-G05A	2011-06-25	08:20:00	2011-06-25 08:20:00	Yellow-throated marten
htl2011	L-HTL11-G05A-031	L-HTL11-G05A	2011-07-07	18:26:00	2011-07-07 18:26:00	Yellow-throated marten
htl2011	L-HTL11-A01B-020	L-HTL11-A01B	2011-10-08	08:12:00	2011-10-08 08:12:00	Siberian weasel
htl2011	L-HTL11-A01B-095	L-HTL11-A01B	2011-10-22	17:14:00	2011-10-22 17:14:00	Siberian weasel
htl2011	L-HTL11-A03B-005	L-HTL11-A03B	2011-09-25	13:11:00	2011-09-25 13:11:00	Siberian weasel
htl2011	L-HTL11-A03B-006	L-HTL11-A03B	2011-09-25	13:11:00	2011-09-25 13:11:00	Siberian weasel
htl2011	L-HTL11-A03B-007	L-HTL11-A03B	2011-09-25	13:11:00	2011-09-25 13:11:00	Siberian weasel
htl2011	L-HTL11-A05A-001	L-HTL11-A05A	2011-06-13	04:50:00	2011-06-13 04:50:00	Siberian weasel
htl2011	L-HTL11-A06A-010	L-HTL11-A06A	2011-08-21	13:04:00	2011-08-21 13:04:00	Siberian weasel
htl2011	L-HTL11-A06A-011	L-HTL11-A06A	2011-08-21	13:04:00	2011-08-21 13:04:00	Siberian weasel
htl2011	L-HTL11-A08B-028	L-HTL11-A08B	2011-11-13	06:35:00	2011-11-13 06:35:00	Siberian weasel
htl2011	L-HTL11-A09A-002	L-HTL11-A09A	2011-06-14	15:03:00	2011-06-14 15:03:00	Siberian weasel
htl2011	L-HTL11-A09A-003	L-HTL11-A09A	2011-06-14	15:03:00	2011-06-14 15:03:00	Siberian weasel
htl2011	L-HTL11-A09A-004	L-HTL11-A09A	2011-06-14	15:03:00	2011-06-14 15:03:00	Siberian weasel
htl2011	L-HTL11-A09A-004-1	L-HTL11-A09A	2011-06-14	15:03:29	2011-06-14 15:03:29	Siberian weasel
htl2011	L-HTL11-B04A-034	L-HTL11-B04A	2011-08-02	20:06:00	2011-08-02 20:06:00	Siberian weasel
htl2011	L-HTL11-B04A-035	L-HTL11-B04A	2011-08-02	20:07:00	2011-08-02 20:07:00	Siberian weasel
htl2011	L-HTL11-B04A-036	L-HTL11-B04A	2011-08-02	20:07:00	2011-08-02 20:07:00	Siberian weasel
htl2011	L-HTL11-B04A-037	L-HTL11-B04A	2011-08-03	07:58:00	2011-08-03 07:58:00	Siberian weasel
htl2011	L-HTL11-B04A-038	L-HTL11-B04A	2011-08-03	07:58:00	2011-08-03 07:58:00	Siberian weasel
htl2011	L-HTL11-B04B-030	L-HTL11-B04B	2011-10-09	08:45:00	2011-10-09 08:45:00	Siberian weasel
htl2011	L-HTL11-B04B-031	L-HTL11-B04B	2011-10-09	08:45:00	2011-10-09 08:45:00	Siberian weasel
htl2011	L-HTL11-B08A-062	L-HTL11-B08A	2011-06-12	15:28:00	2011-06-12 15:28:00	Siberian weasel
htl2011	L-HTL11-B08A-063	L-HTL11-B08A	2011-06-12	15:28:00	2011-06-12 15:28:00	Siberian weasel
htl2011	L-HTL11-B08A-064	L-HTL11-B08A	2011-06-12	15:28:00	2011-06-12 15:28:00	Siberian weasel
htl2011	L-HTL11-B08A-065	L-HTL11-B08A	2011-06-12	15:28:00	2011-06-12 15:28:00	Siberian weasel
htl2011	L-HTL11-B08A-066	L-HTL11-B08A	2011-06-12	15:28:00	2011-06-12 15:28:00	Siberian weasel
htl2011	L-HTL11-B08A-077	L-HTL11-B08A	2011-06-14	08:52:00	2011-06-14 08:52:00	Siberian weasel
htl2011	L-HTL11-B08A-078	L-HTL11-B08A	2011-06-14	08:52:00	2011-06-14 08:52:00	Siberian weasel
htl2011	L-HTL11-B08A-079	L-HTL11-B08A	2011-06-14	08:52:00	2011-06-14 08:52:00	Siberian weasel
htl2011	L-HTL11-C01A-010	L-HTL11-C01A	2011-06-20	12:49:00	2011-06-20 12:49:00	Siberian weasel
htl2011	L-HTL11-C01A-011	L-HTL11-C01A	2011-06-20	12:49:00	2011-06-20 12:49:00	Siberian weasel
htl2011	L-HTL11-C01A-012	L-HTL11-C01A	2011-06-20	12:49:00	2011-06-20 12:49:00	Siberian weasel
htl2011	L-HTL11-C03B-002	L-HTL11-C03B	2011-08-21	12:45:00	2011-08-21 12:45:00	Siberian weasel
htl2011	L-HTL11-C03B-003-1	L-HTL11-C03B	2011-08-27	11:16:48	2011-08-27 11:16:48	Siberian weasel
htl2011	L-HTL11-C03B-004	L-HTL11-C03B	2011-09-02	11:49:00	2011-09-02 11:49:00	Siberian weasel
htl2011	L-HTL11-C05B-003	L-HTL11-C05B	2011-09-25	13:48:00	2011-09-25 13:48:00	Siberian weasel
htl2011	L-HTL11-E02A-007	L-HTL11-E02A	2011-07-15	06:48:00	2011-07-15 06:48:00	Siberian weasel
htl2011	L-HTL11-F03A-002	L-HTL11-F03A	2011-05-09	10:50:00	2011-05-09 10:50:00	Siberian weasel
htl2011	L-HTL11-F03A-003	L-HTL11-F03A	2011-05-09	10:51:00	2011-05-09 10:51:00	Siberian weasel
htl2011	L-HTL11-F03A-012	L-HTL11-F03A	2011-05-13	14:06:00	2011-05-13 14:06:00	Siberian weasel
htl2011	L-HTL11-F04A-009	L-HTL11-F04A	2011-07-21	19:55:00	2011-07-21 19:55:00	Siberian weasel
htl2011	L-HTL11-F04B-001	L-HTL11-F04B	2011-09-26	16:56:00	2011-09-26 16:56:00	Siberian weasel
htl2011	L-HTL11-F04B-002	L-HTL11-F04B	2011-09-26	16:56:00	2011-09-26 16:56:00	Siberian weasel
htl2011	L-HTL11-F04B-003	L-HTL11-F04B	2011-09-26	16:56:00	2011-09-26 16:56:00	Siberian weasel
htl2011	L-HTL11-F04B-016	L-HTL11-F04B	2011-10-09	11:22:00	2011-10-09 11:22:00	Siberian weasel
htl2011	L-HTL11-F04B-017	L-HTL11-F04B	2011-10-09	11:22:00	2011-10-09 11:22:00	Siberian weasel
htl2011	L-HTL11-A01A-060	L-HTL11-A01A	2011-06-10	00:04:00	2011-06-10 00:04:00	Hog badger
htl2011	L-HTL11-A07B-002	L-HTL11-A07B	2011-09-03	17:53:00	2011-09-03 17:53:00	Hog badger
htl2011	L-HTL11-A07B-002-1	L-HTL11-A07B	2011-09-03	17:53:40	2011-09-03 17:53:40	Hog badger
htl2011	L-HTL11-A07B-019	L-HTL11-A07B	2011-09-21	11:09:00	2011-09-21 11:09:00	Hog badger
htl2011	L-HTL11-A07B-020	L-HTL11-A07B	2011-09-21	11:09:00	2011-09-21 11:09:00	Hog badger
htl2011	L-HTL11-B07A-008	L-HTL11-B07A	2011-06-07	05:20:00	2011-06-07 05:20:00	Hog badger
htl2011	L-HTL11-B07A-009	L-HTL11-B07A	2011-06-07	05:20:00	2011-06-07 05:20:00	Hog badger
htl2011	L-HTL11-B07A-010	L-HTL11-B07A	2011-06-07	05:21:00	2011-06-07 05:21:00	Hog badger
htl2011	L-HTL11-B07A-011	L-HTL11-B07A	2011-06-07	05:21:00	2011-06-07 05:21:00	Hog badger
htl2011	L-HTL11-C02B-002	L-HTL11-C02B	2011-09-27	04:00:00	2011-09-27 04:00:00	Hog badger
htl2011	L-HTL11-C02B-003	L-HTL11-C02B	2011-09-27	04:03:00	2011-09-27 04:03:00	Hog badger
htl2011	L-HTL11-C02B-004	L-HTL11-C02B	2011-09-27	04:04:00	2011-09-27 04:04:00	Hog badger
htl2011	L-HTL11-C02B-008	L-HTL11-C02B	2011-10-05	23:59:00	2011-10-05 23:59:00	Hog badger
htl2011	L-HTL11-C04A-002	L-HTL11-C04A	2011-06-25	00:15:00	2011-06-25 00:15:00	Hog badger
htl2011	L-HTL11-C05A-011	L-HTL11-C05A	2011-07-30	07:19:00	2011-07-30 07:19:00	Hog badger
htl2011	L-HTL11-C05A-012	L-HTL11-C05A	2011-07-30	07:19:00	2011-07-30 07:19:00	Hog badger
htl2011	L-HTL11-C06A-004	L-HTL11-C06A	2011-08-23	22:18:00	2011-08-23 22:18:00	Hog badger
htl2011	L-HTL11-C06A-006	L-HTL11-C06A	2011-08-27	21:29:00	2011-08-27 21:29:00	Hog badger
htl2011	L-HTL11-C08A-002	L-HTL11-C08A	2011-07-22	10:41:00	2011-07-22 10:41:00	Hog badger
htl2011	L-HTL11-C08A-003	L-HTL11-C08A	2011-07-22	10:41:00	2011-07-22 10:41:00	Hog badger
htl2011	L-HTL11-D04A-002	L-HTL11-D04A	2011-05-14	09:21:00	2011-05-14 09:21:00	Hog badger
htl2011	L-HTL11-D04A-003	L-HTL11-D04A	2011-05-14	09:21:00	2011-05-14 09:21:00	Hog badger
htl2011	L-HTL11-D04A-004	L-HTL11-D04A	2011-05-14	09:21:00	2011-05-14 09:21:00	Hog badger
htl2011	L-HTL11-D04A-005	L-HTL11-D04A	2011-05-14	09:21:00	2011-05-14 09:21:00	Hog badger
htl2011	L-HTL11-D04A-006	L-HTL11-D04A	2011-05-14	09:21:00	2011-05-14 09:21:00	Hog badger
htl2011	L-HTL11-D07A-076	L-HTL11-D07A	2011-06-22	03:41:00	2011-06-22 03:41:00	Hog badger
htl2011	L-HTL11-D07A-077	L-HTL11-D07A	2011-06-22	03:41:00	2011-06-22 03:41:00	Hog badger
htl2011	L-HTL11-D07A-078	L-HTL11-D07A	2011-06-22	03:41:00	2011-06-22 03:41:00	Hog badger
htl2011	L-HTL11-D07A-079	L-HTL11-D07A	2011-06-22	03:42:00	2011-06-22 03:42:00	Hog badger
htl2011	L-HTL11-D07A-080	L-HTL11-D07A	2011-06-22	03:42:00	2011-06-22 03:42:00	Hog badger
htl2011	L-HTL11-D07A-081	L-HTL11-D07A	2011-06-22	03:42:00	2011-06-22 03:42:00	Hog badger
htl2011	L-HTL11-D07A-082	L-HTL11-D07A	2011-06-22	03:42:00	2011-06-22 03:42:00	Hog badger
htl2011	L-HTL11-E06A-008	L-HTL11-E06A	2011-07-22	01:14:00	2011-07-22 01:14:00	Hog badger
htl2011	L-HTL11-E06A-011	L-HTL11-E06A	2011-08-03	00:41:00	2011-08-03 00:41:00	Hog badger
htl2011	L-HTL11-E06A-012	L-HTL11-E06A	2011-08-03	00:41:00	2011-08-03 00:41:00	Hog badger
htl2011	L-HTL11-F01A-043	L-HTL11-F01A	2011-09-02	06:29:00	2011-09-02 06:29:00	Hog badger
htl2011	L-HTL11-F01A-044	L-HTL11-F01A	2011-09-02	06:29:00	2011-09-02 06:29:00	Hog badger
htl2011	L-HTL11-F01A-045	L-HTL11-F01A	2011-09-02	06:30:00	2011-09-02 06:30:00	Hog badger
htl2011	L-HTL11-F01A-061	L-HTL11-F01A	2011-09-19	19:58:00	2011-09-19 19:58:00	Hog badger
htl2011	L-HTL11-G03B-026	L-HTL11-G03B	2011-10-06	23:23:00	2011-10-06 23:23:00	Hog badger
htl2011	L-HTL11-G03B-046	L-HTL11-G03B	2011-10-21	20:04:00	2011-10-21 20:04:00	Hog badger
htl2011	L-HTL11-G03B-047	L-HTL11-G03B	2011-10-21	20:05:00	2011-10-21 20:05:00	Hog badger
htl2011	L-HTL11-G05A-004	L-HTL11-G05A	2011-06-24	01:35:00	2011-06-24 01:35:00	Hog badger
htl2011	L-HTL11-G05A-005	L-HTL11-G05A	2011-06-24	01:35:00	2011-06-24 01:35:00	Hog badger
htl2011	L-HTL11-G05A-006	L-HTL11-G05A	2011-06-24	01:35:00	2011-06-24 01:35:00	Hog badger
htl2011	L-HTL11-G05A-007	L-HTL11-G05A	2011-06-24	01:35:00	2011-06-24 01:35:00	Hog badger
htl2011	L-HTL11-G05A-008	L-HTL11-G05A	2011-06-24	01:36:00	2011-06-24 01:36:00	Hog badger
htl2011	L-HTL11-G05A-009	L-HTL11-G05A	2011-06-24	01:36:00	2011-06-24 01:36:00	Hog badger
htl2011	L-HTL11-G05A-010	L-HTL11-G05A	2011-06-24	01:37:00	2011-06-24 01:37:00	Hog badger
htl2011	L-HTL11-G05A-011	L-HTL11-G05A	2011-06-24	01:37:00	2011-06-24 01:37:00	Hog badger
htl2011	L-HTL11-G05A-012	L-HTL11-G05A	2011-06-24	01:38:00	2011-06-24 01:38:00	Hog badger
htl2011	L-HTL11-G05A-037	L-HTL11-G05A	2011-07-18	03:08:00	2011-07-18 03:08:00	Hog badger
htl2011	L-HTL11-H03A-023	L-HTL11-H03A	2011-06-07	22:41:00	2011-06-07 22:41:00	Hog badger
htl2011	L-HTL11-H05A-214	L-HTL11-H05A	2011-08-27	06:35:00	2011-08-27 06:35:00	Hog badger
htl2011	L-HTL11-H05A-215	L-HTL11-H05A	2011-08-27	06:35:00	2011-08-27 06:35:00	Hog badger
htl2011	L-HTL11-H05A-216	L-HTL11-H05A	2011-08-27	06:35:00	2011-08-27 06:35:00	Hog badger
htl2011	L-HTL11-H05A-217	L-HTL11-H05A	2011-08-27	06:36:00	2011-08-27 06:36:00	Hog badger
htl2011	L-HTL11-H05A-218	L-HTL11-H05A	2011-08-27	06:36:00	2011-08-27 06:36:00	Hog badger
htl2011	L-HTL11-H05A-220	L-HTL11-H05A	2011-08-27	10:45:00	2011-08-27 10:45:00	Hog badger
htl2011	L-HTL11-H05A-221	L-HTL11-H05A	2011-08-27	10:46:00	2011-08-27 10:46:00	Hog badger
htl2011	L-HTL11-H05A-222	L-HTL11-H05A	2011-08-27	10:46:00	2011-08-27 10:46:00	Hog badger
htl2011	L-HTL11-H05A-301	L-HTL11-H05A	2011-08-31	10:25:00	2011-08-31 10:25:00	Hog badger
htl2011	L-HTL11-H05A-302	L-HTL11-H05A	2011-08-31	10:25:00	2011-08-31 10:25:00	Hog badger
htl2011	L-HTL11-H05A-303	L-HTL11-H05A	2011-08-31	10:25:00	2011-08-31 10:25:00	Hog badger
htl2011	L-HTL11-H06A-019	L-HTL11-H06A	2011-06-21	20:56:00	2011-06-21 20:56:00	Hog badger
htl2012	L-HTL12-B01A-006	L-HTL12-B01A	2012-07-24	04:59:00	2012-07-24 04:59:00	Leopard cat
htl2012	L-HTL12-B01A-013	L-HTL12-B01A	2012-07-27	21:17:00	2012-07-27 21:17:00	Leopard cat
htl2012	L-HTL12-B01A-014	L-HTL12-B01A	2012-07-27	21:17:00	2012-07-27 21:17:00	Leopard cat
htl2012	L-HTL12-B01A-015	L-HTL12-B01A	2012-07-27	21:17:00	2012-07-27 21:17:00	Leopard cat
htl2012	L-HTL12-B01A-016	L-HTL12-B01A	2012-07-27	21:18:00	2012-07-27 21:18:00	Leopard cat
htl2012	L-HTL12-B01A-017	L-HTL12-B01A	2012-07-27	21:18:00	2012-07-27 21:18:00	Leopard cat
htl2012	L-HTL12-B01A-018	L-HTL12-B01A	2012-07-27	21:18:00	2012-07-27 21:18:00	Leopard cat
htl2012	L-HTL12-B01A-019	L-HTL12-B01A	2012-07-27	21:19:00	2012-07-27 21:19:00	Leopard cat
htl2012	L-HTL12-B01A-020	L-HTL12-B01A	2012-07-27	21:19:00	2012-07-27 21:19:00	Leopard cat
htl2012	L-HTL12-B01A-021	L-HTL12-B01A	2012-07-27	21:19:00	2012-07-27 21:19:00	Leopard cat
htl2012	L-HTL12-B01A-022	L-HTL12-B01A	2012-07-27	21:19:00	2012-07-27 21:19:00	Leopard cat
htl2012	L-HTL12-B01A-023	L-HTL12-B01A	2012-07-27	21:20:00	2012-07-27 21:20:00	Leopard cat
htl2012	L-HTL12-B01A-025	L-HTL12-B01A	2012-07-28	05:47:00	2012-07-28 05:47:00	Leopard cat
htl2012	L-HTL12-B01A-029	L-HTL12-B01A	2012-07-30	05:10:00	2012-07-30 05:10:00	Leopard cat
htl2012	L-HTL12-B01A-058	L-HTL12-B01A	2012-08-16	05:30:00	2012-08-16 05:30:00	Leopard cat
htl2012	L-HTL12-B01A-059	L-HTL12-B01A	2012-08-16	05:30:00	2012-08-16 05:30:00	Leopard cat
htl2012	L-HTL12-B01A-060	L-HTL12-B01A	2012-08-16	05:31:00	2012-08-16 05:31:00	Leopard cat
htl2012	L-HTL12-B01A-101	L-HTL12-B01A	2012-08-27	05:22:00	2012-08-27 05:22:00	Leopard cat
htl2012	L-HTL12-B01A-102	L-HTL12-B01A	2012-08-27	05:22:00	2012-08-27 05:22:00	Leopard cat
htl2012	L-HTL12-B02B-079	L-HTL12-B02B	2012-06-07	06:14:00	2012-06-07 06:14:00	Leopard cat
htl2012	L-HTL12-B02B-080	L-HTL12-B02B	2012-06-07	06:14:00	2012-06-07 06:14:00	Leopard cat
htl2012	L-HTL12-B02B-081	L-HTL12-B02B	2012-06-07	06:14:00	2012-06-07 06:14:00	Leopard cat
htl2012	L-HTL12-B02B-082	L-HTL12-B02B	2012-06-07	06:15:00	2012-06-07 06:15:00	Leopard cat
htl2012	L-HTL12-B02B-096	L-HTL12-B02B	2012-06-20	06:05:00	2012-06-20 06:05:00	Leopard cat
htl2012	L-HTL12-B02B-097	L-HTL12-B02B	2012-06-20	06:08:00	2012-06-20 06:08:00	Leopard cat
htl2012	L-HTL12-C02B-020	L-HTL12-C02B	2012-10-23	19:22:00	2012-10-23 19:22:00	Leopard cat
htl2012	L-HTL12-C02B-021	L-HTL12-C02B	2012-10-23	19:22:00	2012-10-23 19:22:00	Leopard cat
htl2012	L-HTL12-C06A-023	L-HTL12-C06A	2012-07-28	07:10:00	2012-07-28 07:10:00	Leopard cat
htl2012	L-HTL12-C06A-024	L-HTL12-C06A	2012-07-28	07:10:00	2012-07-28 07:10:00	Leopard cat
htl2012	L-HTL12-C06A-025	L-HTL12-C06A	2012-07-28	07:11:00	2012-07-28 07:11:00	Leopard cat
htl2012	L-HTL12-C06A-035	L-HTL12-C06A	2012-08-01	00:43:00	2012-08-01 00:43:00	Leopard cat
htl2012	L-HTL12-D03B-017	L-HTL12-D03B	2012-10-20	00:42:00	2012-10-20 00:42:00	Leopard cat
htl2012	L-HTL12-D05A-021	L-HTL12-D05A	2012-04-26	21:50:49	2012-04-26 21:50:49	Leopard cat
htl2012	L-HTL12-F01B-026	L-HTL12-F01B	2012-09-14	11:41:00	2012-09-14 11:41:00	Leopard cat
htl2012	L-HTL12-F06A-010	L-HTL12-F06A	2012-05-20	19:57:00	2012-05-20 19:57:00	Leopard cat
htl2012	L-HTL12-F06A-011	L-HTL12-F06A	2012-05-20	19:57:00	2012-05-20 19:57:00	Leopard cat
htl2012	L-HTL12-F06A-075	L-HTL12-F06A	2012-07-12	08:04:00	2012-07-12 08:04:00	Leopard cat
htl2012	L-HTL12-F06A-076	L-HTL12-F06A	2012-07-12	08:04:00	2012-07-12 08:04:00	Leopard cat
htl2012	L-HTL12-F06A-084	L-HTL12-F06A	2012-07-19	03:16:00	2012-07-19 03:16:00	Leopard cat
htl2012	L-HTL12-G06A-006	L-HTL12-G06A	2012-10-13	01:37:00	2012-10-13 01:37:00	Leopard cat
htl2012	L-HTL12-H01A-002	L-HTL12-H01A	2012-07-22	17:13:00	2012-07-22 17:13:00	Leopard cat
htl2012	L-HTL12-H01A-003	L-HTL12-H01A	2012-07-22	17:13:00	2012-07-22 17:13:00	Leopard cat
htl2012	L-HTL12-H01A-004	L-HTL12-H01A	2012-07-22	17:13:00	2012-07-22 17:13:00	Leopard cat
htl2012	L-HTL12-H01B-006	L-HTL12-H01B	2012-09-04	16:58:00	2012-09-04 16:58:00	Leopard cat
htl2012	L-HTL12-H01B-007	L-HTL12-H01B	2012-09-04	16:58:00	2012-09-04 16:58:00	Leopard cat
htl2012	L-HTL12-H01B-008	L-HTL12-H01B	2012-09-04	16:58:00	2012-09-04 16:58:00	Leopard cat
htl2012	L-HTL12-H01B-009	L-HTL12-H01B	2012-09-04	17:00:00	2012-09-04 17:00:00	Leopard cat
htl2012	L-HTL12-H01B-010	L-HTL12-H01B	2012-09-04	17:00:00	2012-09-04 17:00:00	Leopard cat
htl2012	L-HTL12-H01B-011	L-HTL12-H01B	2012-09-04	17:01:00	2012-09-04 17:01:00	Leopard cat
htl2012	L-HTL12-H01B-012	L-HTL12-H01B	2012-09-04	17:07:00	2012-09-04 17:07:00	Leopard cat
htl2012	L-HTL12-H01B-013	L-HTL12-H01B	2012-09-04	17:07:00	2012-09-04 17:07:00	Leopard cat
htl2012	L-HTL12-H01B-014	L-HTL12-H01B	2012-09-04	17:07:00	2012-09-04 17:07:00	Leopard cat
htl2012	L-HTL12-H01B-015	L-HTL12-H01B	2012-09-04	17:07:00	2012-09-04 17:07:00	Leopard cat
htl2012	L-HTL12-H01B-016	L-HTL12-H01B	2012-09-04	17:07:00	2012-09-04 17:07:00	Leopard cat
htl2012	L-HTL12-H01B-017	L-HTL12-H01B	2012-09-04	17:08:00	2012-09-04 17:08:00	Leopard cat
htl2012	L-HTL12-H02A-016	L-HTL12-H02A	2012-05-13	20:12:00	2012-05-13 20:12:00	Leopard cat
htl2012	L-HTL12-H02A-017	L-HTL12-H02A	2012-05-13	20:12:00	2012-05-13 20:12:00	Leopard cat
htl2012	L-HTL12-H02A-018	L-HTL12-H02A	2012-05-13	20:12:00	2012-05-13 20:12:00	Leopard cat
htl2012	L-HTL12-H02A-019	L-HTL12-H02A	2012-05-13	20:12:00	2012-05-13 20:12:00	Leopard cat
htl2012	L-HTL12-H03B-133	L-HTL12-H03B	2012-10-29	20:50:00	2012-10-29 20:50:00	Leopard cat
htl2012	L-HTL12-H03B-134	L-HTL12-H03B	2012-10-29	20:51:00	2012-10-29 20:51:00	Leopard cat
htl2012	L-HTL12-H03B-135	L-HTL12-H03B	2012-10-29	20:51:00	2012-10-29 20:51:00	Leopard cat
htl2012	L-HTL12-H03B-136	L-HTL12-H03B	2012-10-29	20:51:00	2012-10-29 20:51:00	Leopard cat
htl2012	L-HTL12-H03B-137	L-HTL12-H03B	2012-10-29	20:51:00	2012-10-29 20:51:00	Leopard cat
htl2012	L-HTL12-H03B-138	L-HTL12-H03B	2012-10-29	20:51:00	2012-10-29 20:51:00	Leopard cat
htl2012	L-HTL12-H03B-139	L-HTL12-H03B	2012-10-29	20:52:00	2012-10-29 20:52:00	Leopard cat
htl2012	L-HTL12-H03B-140	L-HTL12-H03B	2012-10-29	20:52:00	2012-10-29 20:52:00	Leopard cat
htl2012	L-HTL12-H03B-141	L-HTL12-H03B	2012-10-29	20:52:00	2012-10-29 20:52:00	Leopard cat
htl2012	L-HTL12-H03B-142	L-HTL12-H03B	2012-10-29	20:52:00	2012-10-29 20:52:00	Leopard cat
htl2012	L-HTL12-H03B-143	L-HTL12-H03B	2012-10-29	20:53:00	2012-10-29 20:53:00	Leopard cat
htl2012	L-HTL12-H03B-144	L-HTL12-H03B	2012-10-29	20:53:00	2012-10-29 20:53:00	Leopard cat
htl2012	L-HTL12-A06A-005	L-HTL12-A06A	2012-05-14	20:34:00	2012-05-14 20:34:00	Masked palm civet
htl2012	L-HTL12-A06A-006	L-HTL12-A06A	2012-05-14	20:34:00	2012-05-14 20:34:00	Masked palm civet
htl2012	L-HTL12-A06A-007	L-HTL12-A06A	2012-05-14	20:35:00	2012-05-14 20:35:00	Masked palm civet
htl2012	L-HTL12-A06A-008	L-HTL12-A06A	2012-05-14	20:35:00	2012-05-14 20:35:00	Masked palm civet
htl2012	L-HTL12-A06A-009	L-HTL12-A06A	2012-05-14	20:35:00	2012-05-14 20:35:00	Masked palm civet
htl2012	L-HTL12-A08A-017	L-HTL12-A08A	2012-04-20	23:28:22	2012-04-20 23:28:22	Masked palm civet
htl2012	L-HTL12-A08C-004	L-HTL12-A08C	2012-09-08	20:02:00	2012-09-08 20:02:00	Masked palm civet
htl2012	L-HTL12-A08C-005	L-HTL12-A08C	2012-09-08	20:02:00	2012-09-08 20:02:00	Masked palm civet
htl2012	L-HTL12-A08C-006	L-HTL12-A08C	2012-09-08	20:02:00	2012-09-08 20:02:00	Masked palm civet
htl2012	L-HTL12-A08C-007	L-HTL12-A08C	2012-09-08	20:03:00	2012-09-08 20:03:00	Masked palm civet
htl2012	L-HTL12-A08C-008	L-HTL12-A08C	2012-09-08	20:03:00	2012-09-08 20:03:00	Masked palm civet
htl2012	L-HTL12-A09A-002	L-HTL12-A09A	2012-04-12	00:29:00	2012-04-12 00:29:00	Masked palm civet
htl2012	L-HTL12-A09A-003	L-HTL12-A09A	2012-04-12	00:29:00	2012-04-12 00:29:00	Masked palm civet
htl2012	L-HTL12-A09A-004	L-HTL12-A09A	2012-04-12	00:29:00	2012-04-12 00:29:00	Masked palm civet
htl2012	L-HTL12-A09A-005	L-HTL12-A09A	2012-04-12	00:30:00	2012-04-12 00:30:00	Masked palm civet
htl2012	L-HTL12-A09A-006	L-HTL12-A09A	2012-04-15	03:12:00	2012-04-15 03:12:00	Masked palm civet
htl2012	L-HTL12-A09A-007	L-HTL12-A09A	2012-04-15	03:12:00	2012-04-15 03:12:00	Masked palm civet
htl2012	L-HTL12-A09A-023	L-HTL12-A09A	2012-04-28	20:23:00	2012-04-28 20:23:00	Masked palm civet
htl2012	L-HTL12-A09A-024	L-HTL12-A09A	2012-04-28	20:23:00	2012-04-28 20:23:00	Masked palm civet
htl2012	L-HTL12-A09A-025	L-HTL12-A09A	2012-05-06	02:26:00	2012-05-06 02:26:00	Masked palm civet
htl2012	L-HTL12-A09A-026	L-HTL12-A09A	2012-05-06	02:26:00	2012-05-06 02:26:00	Masked palm civet
htl2012	L-HTL12-B02C-010	L-HTL12-B02C	2012-08-02	03:41:00	2012-08-02 03:41:00	Masked palm civet
htl2012	L-HTL12-B02C-011	L-HTL12-B02C	2012-08-02	03:41:00	2012-08-02 03:41:00	Masked palm civet
htl2012	L-HTL12-B02C-012	L-HTL12-B02C	2012-08-02	03:41:00	2012-08-02 03:41:00	Masked palm civet
htl2012	L-HTL12-B02C-013	L-HTL12-B02C	2012-08-02	03:41:00	2012-08-02 03:41:00	Masked palm civet
htl2012	L-HTL12-B02C-014	L-HTL12-B02C	2012-08-02	03:41:00	2012-08-02 03:41:00	Masked palm civet
htl2012	L-HTL12-B02C-015	L-HTL12-B02C	2012-08-02	03:42:00	2012-08-02 03:42:00	Masked palm civet
htl2012	L-HTL12-B02C-016	L-HTL12-B02C	2012-08-02	03:42:00	2012-08-02 03:42:00	Masked palm civet
htl2012	L-HTL12-B02C-017	L-HTL12-B02C	2012-08-02	03:42:00	2012-08-02 03:42:00	Masked palm civet
htl2012	L-HTL12-B02C-018	L-HTL12-B02C	2012-08-02	03:42:00	2012-08-02 03:42:00	Masked palm civet
htl2012	L-HTL12-B02C-019	L-HTL12-B02C	2012-08-02	03:42:00	2012-08-02 03:42:00	Masked palm civet
htl2012	L-HTL12-B02C-020	L-HTL12-B02C	2012-08-02	03:42:00	2012-08-02 03:42:00	Masked palm civet
htl2012	L-HTL12-B02C-021	L-HTL12-B02C	2012-08-02	03:42:00	2012-08-02 03:42:00	Masked palm civet
htl2012	L-HTL12-B02C-022	L-HTL12-B02C	2012-08-02	03:42:00	2012-08-02 03:42:00	Masked palm civet
htl2012	L-HTL12-B02C-023	L-HTL12-B02C	2012-08-02	03:43:00	2012-08-02 03:43:00	Masked palm civet
htl2012	L-HTL12-B02C-024	L-HTL12-B02C	2012-08-02	03:43:00	2012-08-02 03:43:00	Masked palm civet
htl2012	L-HTL12-B02C-025	L-HTL12-B02C	2012-08-02	03:43:00	2012-08-02 03:43:00	Masked palm civet
htl2012	L-HTL12-B02C-026	L-HTL12-B02C	2012-08-02	03:43:00	2012-08-02 03:43:00	Masked palm civet
htl2012	L-HTL12-B02C-027	L-HTL12-B02C	2012-08-02	03:43:00	2012-08-02 03:43:00	Masked palm civet
htl2012	L-HTL12-B02C-028	L-HTL12-B02C	2012-08-02	03:43:00	2012-08-02 03:43:00	Masked palm civet
htl2012	L-HTL12-B02C-029	L-HTL12-B02C	2012-08-02	03:43:00	2012-08-02 03:43:00	Masked palm civet
htl2012	L-HTL12-B02C-065	L-HTL12-B02C	2012-08-12	20:07:00	2012-08-12 20:07:00	Masked palm civet
htl2012	L-HTL12-B02C-066	L-HTL12-B02C	2012-08-12	20:07:00	2012-08-12 20:07:00	Masked palm civet
htl2012	L-HTL12-B02C-067	L-HTL12-B02C	2012-08-14	20:53:00	2012-08-14 20:53:00	Masked palm civet
htl2012	L-HTL12-B02C-068	L-HTL12-B02C	2012-08-14	20:53:00	2012-08-14 20:53:00	Masked palm civet
htl2012	L-HTL12-B02C-069	L-HTL12-B02C	2012-08-14	20:53:00	2012-08-14 20:53:00	Masked palm civet
htl2012	L-HTL12-B04A-009	L-HTL12-B04A	2012-04-23	21:44:58	2012-04-23 21:44:58	Masked palm civet
htl2012	L-HTL12-C07B-012	L-HTL12-C07B	2012-09-18	22:53:00	2012-09-18 22:53:00	Masked palm civet
htl2012	L-HTL12-C07B-013	L-HTL12-C07B	2012-09-18	22:54:00	2012-09-18 22:54:00	Masked palm civet
htl2012	L-HTL12-C07B-014	L-HTL12-C07B	2012-09-18	22:54:00	2012-09-18 22:54:00	Masked palm civet
htl2012	L-HTL12-C07B-015	L-HTL12-C07B	2012-09-18	22:54:00	2012-09-18 22:54:00	Masked palm civet
htl2012	L-HTL12-C10B-007	L-HTL12-C10B	2012-07-25	03:11:00	2012-07-25 03:11:00	Masked palm civet
htl2012	L-HTL12-F01B-004	L-HTL12-F01B	2012-09-08	00:20:00	2012-09-08 00:20:00	Masked palm civet
htl2012	L-HTL12-F01B-005	L-HTL12-F01B	2012-09-08	00:21:00	2012-09-08 00:21:00	Masked palm civet
htl2012	L-HTL12-F02B-008	L-HTL12-F02B	2012-10-25	02:06:00	2012-10-25 02:06:00	Masked palm civet
htl2012	L-HTL12-F02B-009	L-HTL12-F02B	2012-10-25	02:06:00	2012-10-25 02:06:00	Masked palm civet
htl2012	L-HTL12-F02B-010	L-HTL12-F02B	2012-10-25	02:06:00	2012-10-25 02:06:00	Masked palm civet
htl2012	L-HTL12-F06A-012	L-HTL12-F06A	2012-05-21	05:07:00	2012-05-21 05:07:00	Masked palm civet
htl2012	L-HTL12-H02B-007	L-HTL12-H02B	2012-09-09	19:47:00	2012-09-09 19:47:00	Masked palm civet
htl2012	L-HTL12-H02B-008	L-HTL12-H02B	2012-09-09	19:47:00	2012-09-09 19:47:00	Masked palm civet
htl2012	L-HTL12-H02B-009	L-HTL12-H02B	2012-09-09	19:48:00	2012-09-09 19:48:00	Masked palm civet
htl2012	L-HTL12-H02B-010	L-HTL12-H02B	2012-09-09	19:48:00	2012-09-09 19:48:00	Masked palm civet
htl2012	L-HTL12-H02B-011	L-HTL12-H02B	2012-09-09	19:48:00	2012-09-09 19:48:00	Masked palm civet
htl2012	L-HTL12-H02B-012	L-HTL12-H02B	2012-09-09	19:48:00	2012-09-09 19:48:00	Masked palm civet
htl2012	L-HTL12-H02B-013	L-HTL12-H02B	2012-09-09	19:49:00	2012-09-09 19:49:00	Masked palm civet
htl2012	L-HTL12-H02B-014	L-HTL12-H02B	2012-09-09	19:49:00	2012-09-09 19:49:00	Masked palm civet
htl2012	L-HTL12-H03B-097	L-HTL12-H03B	2012-10-19	21:53:00	2012-10-19 21:53:00	Masked palm civet
htl2012	L-HTL12-H03B-098	L-HTL12-H03B	2012-10-19	21:53:00	2012-10-19 21:53:00	Masked palm civet
htl2012	L-HTL12-H03B-099	L-HTL12-H03B	2012-10-19	21:54:00	2012-10-19 21:54:00	Masked palm civet
htl2012	L-HTL12-H03B-100	L-HTL12-H03B	2012-10-19	21:54:00	2012-10-19 21:54:00	Masked palm civet
htl2012	L-HTL12-SFG3-012	L-HTL12-SFG3	2012-03-06	20:30:00	2012-03-06 20:30:00	Masked palm civet
htl2012	L-HTL12-SFG3-013	L-HTL12-SFG3	2012-03-06	20:30:00	2012-03-06 20:30:00	Masked palm civet
htl2012	L-HTL12-SFG3-014	L-HTL12-SFG3	2012-03-06	20:31:00	2012-03-06 20:31:00	Masked palm civet
htl2012	L-HTL12-B02C-006	L-HTL12-B02C	2012-07-30	17:04:00	2012-07-30 17:04:00	Siberian weasel
htl2012	L-HTL12-B02C-005	L-HTL12-B02C	2012-07-30	17:04:00	2012-07-30 17:04:00	Siberian weasel
htl2012	L-HTL12-B02C-007	L-HTL12-B02C	2012-07-30	17:04:00	2012-07-30 17:04:00	Siberian weasel
htl2012	L-HTL12-B02C-008	L-HTL12-B02C	2012-07-30	18:00:00	2012-07-30 18:00:00	Siberian weasel
htl2012	L-HTL12-B02C-009	L-HTL12-B02C	2012-08-01	18:00:00	2012-08-01 18:00:00	Siberian weasel
htl2012	L-HTL12-B02C-055	L-HTL12-B02C	2012-08-12	06:31:00	2012-08-12 06:31:00	Siberian weasel
htl2012	L-HTL12-B02C-056	L-HTL12-B02C	2012-08-12	06:31:00	2012-08-12 06:31:00	Siberian weasel
htl2012	L-HTL12-B02C-057	L-HTL12-B02C	2012-08-12	06:31:00	2012-08-12 06:31:00	Siberian weasel
htl2012	L-HTL12-A01A-008	L-HTL12-A01A	2012-05-26	16:58:09	2012-05-26 16:58:09	Yellow-throated marten
htl2012	L-HTL12-A03A-006	L-HTL12-A03A	2012-10-17	12:20:00	2012-10-17 12:20:00	Yellow-throated marten
htl2012	L-HTL12-A03A-007	L-HTL12-A03A	2012-10-17	12:20:00	2012-10-17 12:20:00	Yellow-throated marten
htl2012	L-HTL12-A03A-008	L-HTL12-A03A	2012-10-17	12:21:00	2012-10-17 12:21:00	Yellow-throated marten
htl2012	L-HTL12-A03A-009	L-HTL12-A03A	2012-10-17	12:21:00	2012-10-17 12:21:00	Yellow-throated marten
htl2012	L-HTL12-A03A-010	L-HTL12-A03A	2012-10-17	12:21:00	2012-10-17 12:21:00	Yellow-throated marten
htl2012	L-HTL12-A03A-012	L-HTL12-A03A	2012-10-17	12:21:00	2012-10-17 12:21:00	Yellow-throated marten
htl2012	L-HTL12-A07A-109	L-HTL12-A07A	2012-08-26	19:37:00	2012-08-26 19:37:00	Yellow-throated marten
htl2012	L-HTL12-B04A-010	L-HTL12-B04A	2012-04-28	10:09:02	2012-04-28 10:09:02	Yellow-throated marten
htl2012	L-HTL12-B07A-044	L-HTL12-B07A	2012-05-11	09:49:00	2012-05-11 09:49:00	Yellow-throated marten
htl2012	L-HTL12-B07A-045	L-HTL12-B07A	2012-05-11	09:49:00	2012-05-11 09:49:00	Yellow-throated marten
htl2012	L-HTL12-E10B-015	L-HTL12-E10B	2012-09-01	15:48:00	2012-09-01 15:48:00	Yellow-throated marten
htl2012	L-HTL12-A01B-009	L-HTL12-A01B	2012-09-11	07:31:00	2012-09-11 07:31:00	Siberian weasel
htl2012	L-HTL12-A01B-020	L-HTL12-A01B	2012-09-30	14:15:00	2012-09-30 14:15:00	Siberian weasel
htl2012	L-HTL12-A01B-031	L-HTL12-A01B	2012-10-12	16:25:00	2012-10-12 16:25:00	Siberian weasel
htl2012	L-HTL12-A05A-008	L-HTL12-A05A	2012-07-28	09:51:00	2012-07-28 09:51:00	Siberian weasel
htl2012	L-HTL12-B01A-065	L-HTL12-B01A	2012-08-16	14:50:00	2012-08-16 14:50:00	Siberian weasel
htl2012	L-HTL12-B02C-003	L-HTL12-B02C	2012-07-27	18:20:00	2012-07-27 18:20:00	Siberian weasel
htl2012	L-HTL12-B03B-004	L-HTL12-B03B	2012-10-13	09:29:00	2012-10-13 09:29:00	Siberian weasel
htl2012	L-HTL12-B03B-024	L-HTL12-B03B	2012-10-30	09:29:00	2012-10-30 09:29:00	Siberian weasel
htl2012	L-HTL12-B03B-025	L-HTL12-B03B	2012-10-30	09:29:00	2012-10-30 09:29:00	Siberian weasel
htl2012	L-HTL12-B03B-028	L-HTL12-B03B	2012-11-01	12:20:00	2012-11-01 12:20:00	Siberian weasel
htl2012	L-HTL12-B05A-009	L-HTL12-B05A	2012-05-18	07:38:00	2012-05-18 07:38:00	Siberian weasel
htl2012	L-HTL12-B05A-010	L-HTL12-B05A	2012-05-18	07:38:00	2012-05-18 07:38:00	Siberian weasel
htl2012	L-HTL12-B06B-002	L-HTL12-B06B	2012-09-05	12:27:00	2012-09-05 12:27:00	Siberian weasel
htl2012	L-HTL12-B06B-003	L-HTL12-B06B	2012-09-05	12:27:00	2012-09-05 12:27:00	Siberian weasel
htl2012	L-HTL12-B06B-004	L-HTL12-B06B	2012-09-05	12:27:00	2012-09-05 12:27:00	Siberian weasel
htl2012	L-HTL12-B06B-005	L-HTL12-B06B	2012-09-05	12:27:00	2012-09-05 12:27:00	Siberian weasel
htl2012	L-HTL12-B06B-006	L-HTL12-B06B	2012-09-05	12:28:00	2012-09-05 12:28:00	Siberian weasel
htl2012	L-HTL12-B06B-007	L-HTL12-B06B	2012-09-05	12:28:00	2012-09-05 12:28:00	Siberian weasel
htl2012	L-HTL12-B06B-013	L-HTL12-B06B	2012-09-16	07:55:00	2012-09-16 07:55:00	Siberian weasel
htl2012	L-HTL12-C01A-002	L-HTL12-C01A	2012-09-03	15:30:00	2012-09-03 15:30:00	Siberian weasel
htl2012	L-HTL12-C01A-003	L-HTL12-C01A	2012-09-03	15:30:00	2012-09-03 15:30:00	Siberian weasel
htl2012	L-HTL12-C01A-004	L-HTL12-C01A	2012-09-03	15:30:00	2012-09-03 15:30:00	Siberian weasel
htl2012	L-HTL12-C01A-018	L-HTL12-C01A	2012-09-08	10:12:00	2012-09-08 10:12:00	Siberian weasel
htl2012	L-HTL12-C01A-019	L-HTL12-C01A	2012-09-08	10:12:00	2012-09-08 10:12:00	Siberian weasel
htl2012	L-HTL12-C01A-020	L-HTL12-C01A	2012-09-08	10:12:00	2012-09-08 10:12:00	Siberian weasel
htl2012	L-HTL12-D01A-006	L-HTL12-D01A	2012-04-23	14:02:52	2012-04-23 14:02:52	Siberian weasel
htl2012	L-HTL12-D01A-007	L-HTL12-D01A	2012-04-23	14:02:54	2012-04-23 14:02:54	Siberian weasel
htl2012	L-HTL12-D01A-008	L-HTL12-D01A	2012-04-23	14:02:56	2012-04-23 14:02:56	Siberian weasel
htl2012	L-HTL12-D01A-009	L-HTL12-D01A	2012-04-23	14:02:58	2012-04-23 14:02:58	Siberian weasel
htl2012	L-HTL12-D01A-010	L-HTL12-D01A	2012-04-23	14:03:00	2012-04-23 14:03:00	Siberian weasel
htl2012	L-HTL12-D01A-011	L-HTL12-D01A	2012-04-23	14:03:41	2012-04-23 14:03:41	Siberian weasel
htl2012	L-HTL12-D01A-012	L-HTL12-D01A	2012-04-23	14:03:43	2012-04-23 14:03:43	Siberian weasel
htl2012	L-HTL12-D06B-022	L-HTL12-D06B	2012-10-25	14:46:00	2012-10-25 14:46:00	Siberian weasel
htl2012	L-HTL12-E10B-003	L-HTL12-E10B	2012-08-26	10:26:00	2012-08-26 10:26:00	Siberian weasel
htl2012	L-HTL12-F02A-010	L-HTL12-F02A	2012-05-31	07:46:00	2012-05-31 07:46:00	Siberian weasel
htl2012	L-HTL12-F03B-005	L-HTL12-F03B	2012-07-26	07:31:00	2012-07-26 07:31:00	Siberian weasel
htl2012	L-HTL12-F03B-006	L-HTL12-F03B	2012-07-26	07:32:00	2012-07-26 07:32:00	Siberian weasel
htl2012	L-HTL12-F03B-016	L-HTL12-F03B	2012-07-29	10:36:00	2012-07-29 10:36:00	Siberian weasel
htl2012	L-HTL12-F03B-042	L-HTL12-F03B	2012-08-16	15:31:00	2012-08-16 15:31:00	Siberian weasel
htl2012	L-HTL12-H06A-028	L-HTL12-H06A	2012-08-03	09:38:00	2012-08-03 09:38:00	Siberian weasel
htl2012	L-HTL12-H06A-029	L-HTL12-H06A	2012-08-03	09:38:00	2012-08-03 09:38:00	Siberian weasel
htl2012	L-HTL12-SFG3-002	L-HTL12-SFG3	2012-02-29	19:15:00	2012-02-29 19:15:00	Siberian weasel
htl2012	L-HTL12-A01B-034	L-HTL12-A01B	2012-10-13	01:14:00	2012-10-13 01:14:00	Hog badger
htl2012	L-HTL12-A01B-035	L-HTL12-A01B	2012-10-13	01:14:00	2012-10-13 01:14:00	Hog badger
htl2012	L-HTL12-A02A-004	L-HTL12-A02A	2012-08-10	12:44:00	2012-08-10 12:44:00	Hog badger
htl2012	L-HTL12-A02A-005	L-HTL12-A02A	2012-08-10	12:45:00	2012-08-10 12:45:00	Hog badger
htl2012	L-HTL12-A07A-065	L-HTL12-A07A	2012-08-16	23:10:00	2012-08-16 23:10:00	Hog badger
htl2012	L-HTL12-A07A-066	L-HTL12-A07A	2012-08-16	23:11:00	2012-08-16 23:11:00	Hog badger
htl2012	L-HTL12-A07A-067	L-HTL12-A07A	2012-08-16	23:11:00	2012-08-16 23:11:00	Hog badger
htl2012	L-HTL12-B01A-030	L-HTL12-B01A	2012-07-31	13:00:00	2012-07-31 13:00:00	Hog badger
htl2012	L-HTL12-B03A-073	L-HTL12-B03A	2012-08-06	03:36:00	2012-08-06 03:36:00	Hog badger
htl2012	L-HTL12-B03A-074	L-HTL12-B03A	2012-08-06	03:36:00	2012-08-06 03:36:00	Hog badger
htl2012	L-HTL12-B03A-102	L-HTL12-B03A	2012-08-23	16:30:00	2012-08-23 16:30:00	Hog badger
htl2012	L-HTL12-B03A-103	L-HTL12-B03A	2012-08-23	16:30:00	2012-08-23 16:30:00	Hog badger
htl2012	L-HTL12-B07B-062	L-HTL12-B07B	2012-10-08	22:21:00	2012-10-08 22:21:00	Hog badger
htl2012	L-HTL12-B07B-063	L-HTL12-B07B	2012-10-08	22:21:00	2012-10-08 22:21:00	Hog badger
htl2012	L-HTL12-B07B-064	L-HTL12-B07B	2012-10-08	22:22:00	2012-10-08 22:22:00	Hog badger
htl2012	L-HTL12-B07B-066	L-HTL12-B07B	2012-10-08	22:23:00	2012-10-08 22:23:00	Hog badger
htl2012	L-HTL12-C02B-022	L-HTL12-C02B	2012-10-23	20:51:00	2012-10-23 20:51:00	Hog badger
htl2012	L-HTL12-C02B-023	L-HTL12-C02B	2012-10-23	20:53:00	2012-10-23 20:53:00	Hog badger
htl2012	L-HTL12-C02B-025	L-HTL12-C02B	2012-10-24	19:38:00	2012-10-24 19:38:00	Hog badger
htl2012	L-HTL12-C02B-042	L-HTL12-C02B	2012-11-04	20:31:00	2012-11-04 20:31:00	Hog badger
htl2012	L-HTL12-C02B-043	L-HTL12-C02B	2012-11-04	20:31:00	2012-11-04 20:31:00	Hog badger
htl2012	L-HTL12-C02B-044	L-HTL12-C02B	2012-11-04	20:32:00	2012-11-04 20:32:00	Hog badger
htl2012	L-HTL12-C06A-050	L-HTL12-C06A	2012-08-05	05:52:00	2012-08-05 05:52:00	Hog badger
htl2012	L-HTL12-C06A-051	L-HTL12-C06A	2012-08-05	05:53:00	2012-08-05 05:53:00	Hog badger
htl2012	L-HTL12-C06A-112	L-HTL12-C06A	2012-08-27	02:27:00	2012-08-27 02:27:00	Hog badger
htl2012	L-HTL12-C07A-002	L-HTL12-C07A	2012-05-20	03:26:24	2012-05-20 03:26:24	Hog badger
htl2012	L-HTL12-F03B-012	L-HTL12-F03B	2012-07-28	17:26:00	2012-07-28 17:26:00	Hog badger
htl2012	L-HTL12-F03B-013	L-HTL12-F03B	2012-07-28	17:26:00	2012-07-28 17:26:00	Hog badger
htl2012	L-HTL12-F03B-014	L-HTL12-F03B	2012-07-28	17:26:00	2012-07-28 17:26:00	Hog badger
htl2012	L-HTL12-H05A-003	L-HTL12-H05A	2012-04-28	01:06:00	2012-04-28 01:06:00	Hog badger
htl2012	L-HTL12-H05A-004	L-HTL12-H05A	2012-04-28	01:06:00	2012-04-28 01:06:00	Hog badger
htl2012	L-HTL12-H07A-009	L-HTL12-H07A	2012-05-16	22:58:00	2012-05-16 22:58:00	Hog badger
htl2012	L-HTL12-H07A-010	L-HTL12-H07A	2012-05-16	22:58:00	2012-05-16 22:58:00	Hog badger
htl2012	L-HTL12-H07A-011	L-HTL12-H07A	2012-05-16	22:58:00	2012-05-16 22:58:00	Hog badger
htl2012	L-HTL12-H07A-012	L-HTL12-H07A	2012-05-16	22:58:00	2012-05-16 22:58:00	Hog badger
htl2012	L-HTL12-H07A-013	L-HTL12-H07A	2012-05-16	22:59:00	2012-05-16 22:59:00	Hog badger
htl2012	L-HTL12-H07A-014	L-HTL12-H07A	2012-05-16	22:59:00	2012-05-16 22:59:00	Hog badger
htl2012	L-HTL12-H07A-015	L-HTL12-H07A	2012-05-16	22:59:00	2012-05-16 22:59:00	Hog badger
htl2012	L-HTL12-SFG3-021	L-HTL12-SFG3	2012-03-20	20:31:00	2012-03-20 20:31:00	Hog badger
htl2012	L-HTL12-SFG3-022	L-HTL12-SFG3	2012-03-20	20:32:00	2012-03-20 20:32:00	Hog badger
htl2012	L-HTL12-SFG3-023	L-HTL12-SFG3	2012-03-20	20:32:00	2012-03-20 20:32:00	Hog badger
htl2012	L-HTL12-SFG3-024	L-HTL12-SFG3	2012-03-20	20:32:00	2012-03-20 20:32:00	Hog badger
htl2012	L-HTL12-SFG3-025	L-HTL12-SFG3	2012-03-20	20:33:00	2012-03-20 20:33:00	Hog badger
htl2012	L-HTL12-SFG3-026	L-HTL12-SFG3	2012-03-20	20:33:00	2012-03-20 20:33:00	Hog badger
lhg1115	L-LHG11-021A-2-136	L-LHG11-021A	2012-03-30	09:07:00	2012-03-30 09:07:00	Yellow-throated marten
lhg1115	L-LHG11-021A-2-137	L-LHG11-021A	2012-03-30	09:07:00	2012-03-30 09:07:00	Yellow-throated marten
lhg1115	L-LHG11-021A-2-138	L-LHG11-021A	2012-03-30	09:07:00	2012-03-30 09:07:00	Yellow-throated marten
lhg1115	L-LHG11-021A-2-139	L-LHG11-021A	2012-03-30	09:07:00	2012-03-30 09:07:00	Yellow-throated marten
lhg1115	L-LHG11-021A-2-140	L-LHG11-021A	2012-03-30	09:08:00	2012-03-30 09:08:00	Yellow-throated marten
lhg1115	L-LHG11-034A-006	L-LHG11-034A	2011-10-01	04:28:00	2011-10-01 04:28:00	Leopard cat
lhg1115	L-LHG11-034A-007	L-LHG11-034A	2011-10-01	04:28:00	2011-10-01 04:28:00	Leopard cat
lhg1115	L-LHG11-045C-007	L-LHG11-045C	2011-09-01	21:09:00	2011-09-01 21:09:00	Hog badger
lhg1115	L-LHG11-045C-008	L-LHG11-045C	2011-09-01	21:09:00	2011-09-01 21:09:00	Hog badger
lhg1115	L-LHG11-045C-010	L-LHG11-045C	2011-09-03	23:03:00	2011-09-03 23:03:00	Hog badger
lhg1115	L-LHG11-045C-015	L-LHG11-045C	2011-09-07	20:28:00	2011-09-07 20:28:00	Hog badger
lhg1115	L-LHG11-045C-016	L-LHG11-045C	2011-09-08	07:43:00	2011-09-08 07:43:00	Hog badger
lhg1115	L-LHG11-045C-020	L-LHG11-045C	2011-09-10	04:00:00	2011-09-10 04:00:00	Hog badger
lhg1115	L-LHG11-045C-037	L-LHG11-045C	2011-09-14	03:10:00	2011-09-14 03:10:00	Hog badger
lhg1115	L-LHG11-045C-042	L-LHG11-045C	2011-09-16	03:16:00	2011-09-16 03:16:00	Hog badger
lhg1115	L-LHG11-045C-043	L-LHG11-045C	2011-09-16	03:16:00	2011-09-16 03:16:00	Hog badger
lhg1115	L-LHG11-045C-045	L-LHG11-045C	2011-09-17	01:42:00	2011-09-17 01:42:00	Hog badger
lhg1115	L-LHG11-045C-046	L-LHG11-045C	2011-09-17	04:04:00	2011-09-17 04:04:00	Hog badger
lhg1115	L-LHG11-045C-047	L-LHG11-045C	2011-09-17	04:04:00	2011-09-17 04:04:00	Hog badger
lhg1115	L-LHG11-045C-056	L-LHG11-045C	2011-09-21	20:26:00	2011-09-21 20:26:00	Hog badger
lhg1115	L-LHG11-045C-057	L-LHG11-045C	2011-09-21	22:20:00	2011-09-21 22:20:00	Hog badger
lhg1115	L-LHG11-045C-058	L-LHG11-045C	2011-09-21	22:20:00	2011-09-21 22:20:00	Hog badger
lhg1115	L-LHG11-045C-086	L-LHG11-045C	2011-09-29	00:05:00	2011-09-29 00:05:00	Hog badger
lhg1115	L-LHG11-045C-087	L-LHG11-045C	2011-09-29	00:05:00	2011-09-29 00:05:00	Hog badger
lhg1115	L-LHG11-045C-092	L-LHG11-045C	2011-09-29	05:55:00	2011-09-29 05:55:00	Hog badger
lhg1115	L-LHG11-045C-093	L-LHG11-045C	2011-09-29	05:55:00	2011-09-29 05:55:00	Hog badger
lhg1115	L-LHG11-045C-096	L-LHG11-045C	2011-09-29	19:52:00	2011-09-29 19:52:00	Hog badger
lhg1115	L-LHG11-045C-100	L-LHG11-045C	2011-09-29	22:39:00	2011-09-29 22:39:00	Hog badger
lhg1115	L-LHG11-045C-102	L-LHG11-045C	2011-09-29	23:29:00	2011-09-29 23:29:00	Hog badger
lhg1115	L-LHG11-045C-103	L-LHG11-045C	2011-09-29	23:29:00	2011-09-29 23:29:00	Hog badger
lhg1115	L-LHG11-051B-002	L-LHG11-051B	2011-11-03	04:46:00	2011-11-03 04:46:00	Masked palm civet
lhg1115	L-LHG11-051B-003	L-LHG11-051B	2011-11-03	04:47:00	2011-11-03 04:47:00	Masked palm civet
lhg1115	L-LHG11-051B-013	L-LHG11-051B	2011-11-07	21:09:00	2011-11-07 21:09:00	Masked palm civet
lhg1115	L-LHG11-051B-036	L-LHG11-051B	2011-11-22	19:11:00	2011-11-22 19:11:00	Masked palm civet
lhg1115	L-LHG11-051B-037	L-LHG11-051B	2011-11-22	19:11:00	2011-11-22 19:11:00	Masked palm civet
lhg1115	L-LHG11-051B-038	L-LHG11-051B	2011-11-23	01:43:00	2011-11-23 01:43:00	Masked palm civet
lhg1115	L-LHG11-052B-013	L-LHG11-052B	2011-11-09	23:05:00	2011-11-09 23:05:00	Leopard cat
lhg1115	L-LHG11-052B-014	L-LHG11-052B	2011-11-15	15:31:00	2011-11-15 15:31:00	Yellow-throated marten
lhg1115	L-LHG11-054B-026	L-LHG11-054B	2011-11-17	04:54:00	2011-11-17 04:54:00	Leopard cat
lhg1115	L-LHG11-054B-027	L-LHG11-054B	2011-11-17	04:54:00	2011-11-17 04:54:00	Leopard cat
lhg1115	L-LHG11-054B-040	L-LHG11-054B	2011-11-22	21:36:00	2011-11-22 21:36:00	Leopard cat
lhg1115	L-LHG11-071A-141	L-LHG11-071A	2011-10-03	09:58:00	2011-10-03 09:58:00	Yellow-throated marten
lhg1115	L-LHG11-071A-142	L-LHG11-071A	2011-10-03	09:58:00	2011-10-03 09:58:00	Yellow-throated marten
lhg1115	L-LHG11-073A-002	L-LHG11-073A	2011-04-26	20:30:00	2011-04-26 20:30:00	Siberian weasel
lhg1115	L-LHG11-073A-003	L-LHG11-073A	2011-04-26	20:30:00	2011-04-26 20:30:00	Siberian weasel
lhg1115	L-LHG11-073A-004	L-LHG11-073A	2011-04-26	20:31:00	2011-04-26 20:31:00	Siberian weasel
lhg1115	L-LHG11-073A-006	L-LHG11-073A	2011-04-26	23:00:00	2011-04-26 23:00:00	Masked palm civet
lhg1115	L-LHG11-073A-007	L-LHG11-073A	2011-04-26	23:00:00	2011-04-26 23:00:00	Masked palm civet
lhg1115	L-LHG11-073A-008	L-LHG11-073A	2011-04-26	23:00:00	2011-04-26 23:00:00	Masked palm civet
lhg1115	L-LHG11-073A-009	L-LHG11-073A	2011-04-26	23:00:00	2011-04-26 23:00:00	Masked palm civet
lhg1115	L-LHG11-073A-010	L-LHG11-073A	2011-04-26	23:45:00	2011-04-26 23:45:00	Siberian weasel
lhg1115	L-LHG11-073A-011	L-LHG11-073A	2011-04-26	23:45:00	2011-04-26 23:45:00	Siberian weasel
lhg1115	L-LHG11-073A-012	L-LHG11-073A	2011-04-26	23:46:00	2011-04-26 23:46:00	Siberian weasel
lhg1115	L-LHG11-079A-011	L-LHG11-079A	2011-08-29	03:15:00	2011-08-29 03:15:00	Masked palm civet
lhg1115	L-LHG11-079A-012	L-LHG11-079A	2011-08-29	03:15:00	2011-08-29 03:15:00	Masked palm civet
lhg1115	L-LHG11-079A-013	L-LHG11-079A	2011-08-29	03:16:00	2011-08-29 03:16:00	Masked palm civet
lhg1115	L-LHG11-079A-014	L-LHG11-079A	2011-08-29	03:16:00	2011-08-29 03:16:00	Masked palm civet
lhg1115	L-LHG11-079A-015	L-LHG11-079A	2011-08-29	03:16:00	2011-08-29 03:16:00	Masked palm civet
lhg1115	L-LHG11-079A-016	L-LHG11-079A	2011-08-29	03:16:00	2011-08-29 03:16:00	Masked palm civet
lhg1115	L-LHG11-079A-017	L-LHG11-079A	2011-08-29	03:17:00	2011-08-29 03:17:00	Masked palm civet
lhg1115	L-LHG11-079A-018	L-LHG11-079A	2011-08-29	03:17:00	2011-08-29 03:17:00	Masked palm civet
lhg1115	L-LHG11-079A-034	L-LHG11-079A	2011-09-02	03:05:00	2011-09-02 03:05:00	Masked palm civet
lhg1115	L-LHG11-079A-035	L-LHG11-079A	2011-09-02	03:05:00	2011-09-02 03:05:00	Masked palm civet
lhg1115	L-LHG11-079A-036	L-LHG11-079A	2011-09-02	22:09:00	2011-09-02 22:09:00	Masked palm civet
lhg1115	L-LHG11-079A-037	L-LHG11-079A	2011-09-02	22:09:00	2011-09-02 22:09:00	Masked palm civet
lhg1115	L-LHG11-083A-003	L-LHG11-083A	2011-06-01	20:44:00	2011-06-01 20:44:00	Masked palm civet
lhg1115	L-LHG11-083A-004	L-LHG11-083A	2011-06-01	20:44:00	2011-06-01 20:44:00	Masked palm civet
lhg1115	L-LHG11-083A-005	L-LHG11-083A	2011-06-01	20:45:00	2011-06-01 20:45:00	Masked palm civet
lhg1115	L-LHG11-083A-006	L-LHG11-083A	2011-06-01	20:45:00	2011-06-01 20:45:00	Masked palm civet
lhg1115	L-LHG11-083A-007	L-LHG11-083A	2011-06-01	20:45:00	2011-06-01 20:45:00	Masked palm civet
lhg1115	L-LHG11-083A-008	L-LHG11-083A	2011-06-01	20:45:00	2011-06-01 20:45:00	Masked palm civet
lhg1115	L-LHG11-083A-009	L-LHG11-083A	2011-06-03	03:24:00	2011-06-03 03:24:00	Masked palm civet
lhg1115	L-LHG11-083A-010	L-LHG11-083A	2011-06-03	03:24:00	2011-06-03 03:24:00	Masked palm civet
lhg1115	L-LHG11-083A-011	L-LHG11-083A	2011-06-03	03:25:00	2011-06-03 03:25:00	Masked palm civet
lhg1115	L-LHG11-083A-012	L-LHG11-083A	2011-06-03	03:25:00	2011-06-03 03:25:00	Masked palm civet
lhg1115	L-LHG11-083A-013	L-LHG11-083A	2011-06-03	03:25:00	2011-06-03 03:25:00	Masked palm civet
lhg1115	L-LHG11-083A-014	L-LHG11-083A	2011-06-03	03:25:00	2011-06-03 03:25:00	Masked palm civet
lhg1115	L-LHG11-083A-015	L-LHG11-083A	2011-06-03	03:26:00	2011-06-03 03:26:00	Masked palm civet
lhg1115	L-LHG11-083A-031	L-LHG11-083A	2011-06-04	20:34:00	2011-06-04 20:34:00	Masked palm civet
lhg1115	L-LHG11-083A-032	L-LHG11-083A	2011-06-04	20:34:00	2011-06-04 20:34:00	Masked palm civet
lhg1115	L-LHG11-083A-033	L-LHG11-083A	2011-06-05	21:42:00	2011-06-05 21:42:00	Masked palm civet
lhg1115	L-LHG11-083A-034	L-LHG11-083A	2011-06-05	21:43:00	2011-06-05 21:43:00	Masked palm civet
lhg1115	L-LHG11-083A-035	L-LHG11-083A	2011-06-05	21:43:00	2011-06-05 21:43:00	Masked palm civet
lhg1115	L-LHG11-083A-036	L-LHG11-083A	2011-06-05	21:43:00	2011-06-05 21:43:00	Masked palm civet
lhg1115	L-LHG11-083A-037	L-LHG11-083A	2011-06-05	21:43:00	2011-06-05 21:43:00	Masked palm civet
lhg1115	L-LHG11-083A-038	L-LHG11-083A	2011-06-05	21:43:00	2011-06-05 21:43:00	Masked palm civet
lhg1115	L-LHG11-083A-045	L-LHG11-083A	2011-06-07	01:42:00	2011-06-07 01:42:00	Masked palm civet
lhg1115	L-LHG11-083A-046	L-LHG11-083A	2011-06-07	01:42:00	2011-06-07 01:42:00	Masked palm civet
lhg1115	L-LHG11-083A-077	L-LHG11-083A	2011-06-16	05:27:00	2011-06-16 05:27:00	Masked palm civet
lhg1115	L-LHG11-083A-078	L-LHG11-083A	2011-06-16	05:27:00	2011-06-16 05:27:00	Masked palm civet
lhg1115	L-LHG11-084A-002	L-LHG11-084A	2011-08-28	20:05:00	2011-08-28 20:05:00	Siberian weasel
lhg1115	L-LHG11-084A-003	L-LHG11-084A	2011-08-28	21:31:00	2011-08-28 21:31:00	Masked palm civet
lhg1115	L-LHG11-084A-004	L-LHG11-084A	2011-08-28	21:31:00	2011-08-28 21:31:00	Masked palm civet
lhg1115	L-LHG11-084A-005	L-LHG11-084A	2011-08-28	21:31:00	2011-08-28 21:31:00	Masked palm civet
lhg1115	L-LHG11-084A-006	L-LHG11-084A	2011-08-28	21:32:00	2011-08-28 21:32:00	Masked palm civet
lhg1115	L-LHG11-084A-007	L-LHG11-084A	2011-08-28	21:32:00	2011-08-28 21:32:00	Masked palm civet
lhg1115	L-LHG11-084A-008	L-LHG11-084A	2011-08-28	21:32:00	2011-08-28 21:32:00	Masked palm civet
lhg1115	L-LHG11-084A-009	L-LHG11-084A	2011-08-28	21:32:00	2011-08-28 21:32:00	Masked palm civet
lhg1115	L-LHG11-084A-010	L-LHG11-084A	2011-08-28	21:32:00	2011-08-28 21:32:00	Masked palm civet
lhg1115	L-LHG11-084A-011	L-LHG11-084A	2011-08-28	21:33:00	2011-08-28 21:33:00	Masked palm civet
lhg1115	L-LHG11-084A-012	L-LHG11-084A	2011-08-28	21:33:00	2011-08-28 21:33:00	Masked palm civet
lhg1115	L-LHG11-084A-013	L-LHG11-084A	2011-08-28	21:33:00	2011-08-28 21:33:00	Masked palm civet
lhg1115	L-LHG11-084A-014	L-LHG11-084A	2011-08-28	21:33:00	2011-08-28 21:33:00	Masked palm civet
lhg1115	L-LHG11-084A-015	L-LHG11-084A	2011-08-28	21:34:00	2011-08-28 21:34:00	Masked palm civet
lhg1115	L-LHG11-084A-016	L-LHG11-084A	2011-08-28	21:34:00	2011-08-28 21:34:00	Masked palm civet
lhg1115	L-LHG11-084A-021	L-LHG11-084A	2011-08-30	04:54:00	2011-08-30 04:54:00	Masked palm civet
lhg1115	L-LHG11-084A-022	L-LHG11-084A	2011-08-30	04:55:00	2011-08-30 04:55:00	Masked palm civet
lhg1115	L-LHG11-084A-024	L-LHG11-084A	2011-08-30	04:55:00	2011-08-30 04:55:00	Masked palm civet
lhg1115	L-LHG11-084A-025	L-LHG11-084A	2011-08-30	04:55:00	2011-08-30 04:55:00	Masked palm civet
lhg1115	L-LHG11-084A-027	L-LHG11-084A	2011-08-31	00:22:00	2011-08-31 00:22:00	Masked palm civet
lhg1115	L-LHG11-084A-028	L-LHG11-084A	2011-08-31	00:22:00	2011-08-31 00:22:00	Masked palm civet
lhg1115	L-LHG11-084A-029	L-LHG11-084A	2011-08-31	00:23:00	2011-08-31 00:23:00	Masked palm civet
lhg1115	L-LHG11-084A-030	L-LHG11-084A	2011-08-31	00:23:00	2011-08-31 00:23:00	Masked palm civet
lhg1115	L-LHG11-084A-031	L-LHG11-084A	2011-08-31	22:24:00	2011-08-31 22:24:00	Masked palm civet
lhg1115	L-LHG11-084A-032	L-LHG11-084A	2011-08-31	22:24:00	2011-08-31 22:24:00	Masked palm civet
lhg1115	L-LHG11-084A-040	L-LHG11-084A	2011-09-15	21:11:00	2011-09-15 21:11:00	Masked palm civet
lhg1115	L-LHG11-087A-002	L-LHG11-087A	2011-09-04	10:23:00	2011-09-04 10:23:00	Hog badger
lhg1115	L-LHG11-087A-003	L-LHG11-087A	2011-09-04	10:23:00	2011-09-04 10:23:00	Hog badger
lhg1115	L-LHG11-087A-004	L-LHG11-087A	2011-09-04	10:24:00	2011-09-04 10:24:00	Hog badger
lhg1115	L-LHG12-027A-073	L-LHG12-027A	2012-08-08	08:35:00	2012-08-08 08:35:00	Asitic golden cat
lhg1115	L-LHG12-027A-074	L-LHG12-027A	2012-08-08	08:35:00	2012-08-08 08:35:00	Asitic golden cat
lhg1115	L-LHG12-E04B-026	L-LHG12-E04B	2012-06-29	08:58:00	2012-06-29 08:58:00	Yellow-throated marten
lhg1115	L-LHG12-E04B-027	L-LHG12-E04B	2012-06-29	08:58:00	2012-06-29 08:58:00	Yellow-throated marten
lhg1115	L-LHG12-E05B-019	L-LHG12-E05B	2012-09-17	09:28:00	2012-09-17 09:28:00	Yellow-throated marten
lhg1115	L-LHG12-E05B-020	L-LHG12-E05B	2012-09-17	09:28:00	2012-09-17 09:28:00	Yellow-throated marten
lhg1115	L-LHG12-E05B-025	L-LHG12-E05B	2012-09-18	14:37:00	2012-09-18 14:37:00	Siberian weasel
lhg1115	L-LHG12-E05B-026	L-LHG12-E05B	2012-09-18	14:37:00	2012-09-18 14:37:00	Siberian weasel
lhg1115	L-LHG12-E05B-031	L-LHG12-E05B	2012-09-24	21:13:00	2012-09-24 21:13:00	Leopard cat
lhg1115	L-LHG12-E05B-032	L-LHG12-E05B	2012-09-24	21:13:00	2012-09-24 21:13:00	Leopard cat
lhg1115	L-LHG12-E05B-033	L-LHG12-E05B	2012-09-26	14:23:00	2012-09-26 14:23:00	Yellow-throated marten
lhg1115	L-LHG12-E05B-034	L-LHG12-E05B	2012-09-26	14:23:00	2012-09-26 14:23:00	Yellow-throated marten
lhg1115	L-LHG12-E05B-044	L-LHG12-E05B	2012-10-16	15:24:00	2012-10-16 15:24:00	Yellow-throated marten
lhg1115	L-LHG12-E05B-045	L-LHG12-E05B	2012-10-16	15:24:00	2012-10-16 15:24:00	Yellow-throated marten
lhg1115	L-LHG12-E05B-063	L-LHG12-E05B	2012-11-14	15:38:00	2012-11-14 15:38:00	Yellow-throated marten
lhg1115	L-LHG12-E05B-064	L-LHG12-E05B	2012-11-14	15:38:00	2012-11-14 15:38:00	Yellow-throated marten
lhg1115	L-LHG12-E05B-065	L-LHG12-E05B	2012-11-14	15:38:00	2012-11-14 15:38:00	Yellow-throated marten
lhg1115	L-LHG12-E05B-066	L-LHG12-E05B	2012-11-14	15:38:00	2012-11-14 15:38:00	Yellow-throated marten
lhg1115	L-LHG12-E05B-067	L-LHG12-E05B	2012-11-14	15:38:00	2012-11-14 15:38:00	Yellow-throated marten
lhg1115	L-LHG12-E05C-006	L-LHG12-E05C	2012-09-12	06:33:00	2012-09-12 06:33:00	Siberian weasel
lhg1115	L-LHG12-E05C-010	L-LHG12-E05C	2012-09-12	09:00:00	2012-09-12 09:00:00	Siberian weasel
lhg1115	L-LHG12-E05C-025	L-LHG12-E05C	2012-09-21	06:18:00	2012-09-21 06:18:00	Leopard cat
lhg1115	L-LHG12-E05C-026	L-LHG12-E05C	2012-09-21	06:18:00	2012-09-21 06:18:00	Leopard cat
lhg1115	L-LHG12-E05C-027	L-LHG12-E05C	2012-09-21	06:18:00	2012-09-21 06:18:00	Leopard cat
lhg1115	L-LHG12-E05C-028	L-LHG12-E05C	2012-09-21	06:19:00	2012-09-21 06:19:00	Leopard cat
lhg1115	L-LHG12-E05C-029	L-LHG12-E05C	2012-09-21	06:19:00	2012-09-21 06:19:00	Leopard cat
lhg1115	L-LHG12-E05C-030	L-LHG12-E05C	2012-09-21	06:20:00	2012-09-21 06:20:00	Leopard cat
lhg1115	L-LHG12-E05C-031	L-LHG12-E05C	2012-09-21	06:21:00	2012-09-21 06:21:00	Leopard cat
lhg1115	L-LHG12-E05C-046	L-LHG12-E05C	2012-11-14	14:39:00	2012-11-14 14:39:00	Yellow-throated marten
lhg1115	L-LHG12-E05C-062	L-LHG12-E05C	2012-11-18	22:51:00	2012-11-18 22:51:00	Siberian weasel
lhg1115	L-LHG12-G05A-011	L-LHG12-G05A	2012-11-09	04:18:00	2012-11-09 04:18:00	Leopard cat
lhg1115	L-LHG12-G05A-012	L-LHG12-G05A	2012-11-09	04:18:00	2012-11-09 04:18:00	Leopard cat
lhg1115	L-LHG12-G05A-013	L-LHG12-G05A	2012-11-09	04:18:00	2012-11-09 04:18:00	Leopard cat
lhg1115	L-LHG12-G05A-014	L-LHG12-G05A	2012-11-09	04:18:00	2012-11-09 04:18:00	Leopard cat
lhg1115	L-LHG12-G05A-015	L-LHG12-G05A	2012-11-09	04:18:00	2012-11-09 04:18:00	Leopard cat
lhg1115	L-LHG12-G05A-016	L-LHG12-G05A	2012-11-09	04:18:00	2012-11-09 04:18:00	Leopard cat
lhg1115	L-LHG12-G05A-017	L-LHG12-G05A	2012-11-09	04:18:00	2012-11-09 04:18:00	Leopard cat
lhg1115	L-LHG12-G05A-018	L-LHG12-G05A	2012-11-09	04:18:00	2012-11-09 04:18:00	Leopard cat
lhg1115	L-LHG12-G05A-071	L-LHG12-G05A	2012-11-20	05:58:00	2012-11-20 05:58:00	Leopard cat
lhg1115	L-LHG12-G05A-072	L-LHG12-G05A	2012-11-20	05:58:00	2012-11-20 05:58:00	Leopard cat
lhg1115	L-LHG12-G05A-073	L-LHG12-G05A	2012-11-20	05:58:00	2012-11-20 05:58:00	Leopard cat
lhg1115	L-LHG12-G05A-074	L-LHG12-G05A	2012-11-20	05:58:00	2012-11-20 05:58:00	Leopard cat
lhg1115	L-LHG12-G05A-075	L-LHG12-G05A	2012-11-20	05:58:00	2012-11-20 05:58:00	Leopard cat
lhg1115	L-LHG12-G05A-076	L-LHG12-G05A	2012-11-20	05:58:00	2012-11-20 05:58:00	Leopard cat
lhg1115	L-LHG12-G05A-077	L-LHG12-G05A	2012-11-20	05:58:00	2012-11-20 05:58:00	Leopard cat
lhg1115	L-LHG12-G05A-081	L-LHG12-G05A	2012-11-22	03:05:00	2012-11-22 03:05:00	Leopard cat
lhg1115	L-LHG12-G05A-082	L-LHG12-G05A	2012-11-22	03:05:00	2012-11-22 03:05:00	Leopard cat
lhg1115	L-LHG12-G05A-083	L-LHG12-G05A	2012-11-22	03:05:00	2012-11-22 03:05:00	Leopard cat
lhg1115	L-LHG12-G05A-084	L-LHG12-G05A	2012-11-22	03:05:00	2012-11-22 03:05:00	Leopard cat
lhg1115	L-LHG12-G05A-085	L-LHG12-G05A	2012-11-22	03:05:00	2012-11-22 03:05:00	Leopard cat
lhg1115	L-LHG12-G05A-086	L-LHG12-G05A	2012-11-22	03:05:00	2012-11-22 03:05:00	Leopard cat
lhg1115	L-LHG12-G05A-087	L-LHG12-G05A	2012-11-22	03:05:00	2012-11-22 03:05:00	Leopard cat
lhg1115	L-LHG12-G05A-171	L-LHG12-G05A	2012-12-18	17:13:00	2012-12-18 17:13:00	Yellow-throated marten
lhg1115	L-LHG12-G05A-172	L-LHG12-G05A	2012-12-18	17:13:00	2012-12-18 17:13:00	Yellow-throated marten
lhg1115	L-LHG12-G05A-173	L-LHG12-G05A	2012-12-18	17:13:00	2012-12-18 17:13:00	Yellow-throated marten
lhg1115	L-LHG12-G05A-174	L-LHG12-G05A	2012-12-18	17:13:00	2012-12-18 17:13:00	Yellow-throated marten
lhg1115	L-LHG12-G05A-241	L-LHG12-G05A	2013-01-09	14:07:00	2013-01-09 14:07:00	Yellow-throated marten
lhg1115	L-LHG12-G05A-242	L-LHG12-G05A	2013-01-09	14:07:00	2013-01-09 14:07:00	Yellow-throated marten
lhg1115	L-LHG12-G05A-243	L-LHG12-G05A	2013-01-09	14:07:00	2013-01-09 14:07:00	Yellow-throated marten
lhg1115	L-LHG12-G05A-244	L-LHG12-G05A	2013-01-09	14:07:00	2013-01-09 14:07:00	Yellow-throated marten
lhg1115	L-LHG12-G05A-245	L-LHG12-G05A	2013-01-09	14:07:00	2013-01-09 14:07:00	Yellow-throated marten
lhg1115	L-LHG12-G06A-026	L-LHG12-G06A	2012-07-01	00:14:00	2012-07-01 00:14:00	Leopard cat
lhg1115	L-LHG12-J05A-010	L-LHG12-J05A	2012-04-26	12:35:00	2012-04-26 12:35:00	Hog badger
lhg1115	L-LHG12-J05A-011	L-LHG12-J05A	2012-04-26	12:35:00	2012-04-26 12:35:00	Hog badger
lhg1115	L-LHG12-J05A-012	L-LHG12-J05A	2012-04-26	12:35:00	2012-04-26 12:35:00	Hog badger
lhg1115	L-LHG12-J05A-013	L-LHG12-J05A	2012-04-26	12:35:00	2012-04-26 12:35:00	Hog badger
lhg1115	L-LHG12-J05A-014	L-LHG12-J05A	2012-04-26	12:36:00	2012-04-26 12:36:00	Hog badger
lhg1115	L-LHG12-J05A-015	L-LHG12-J05A	2012-04-26	12:36:00	2012-04-26 12:36:00	Hog badger
lhg1115	L-LHG12-J05A-016	L-LHG12-J05A	2012-04-26	12:37:00	2012-04-26 12:37:00	Hog badger
lhg1115	L-LHG12-J05A-017	L-LHG12-J05A	2012-04-26	12:37:00	2012-04-26 12:37:00	Hog badger
lhg1115	L-LHG12-J05A-018	L-LHG12-J05A	2012-04-26	12:37:00	2012-04-26 12:37:00	Hog badger
lhg1115	L-LHG12-J05A-023	L-LHG12-J05A	2012-05-06	01:02:00	2012-05-06 01:02:00	Hog badger
lhg1115	L-LHG12-J05A-024	L-LHG12-J05A	2012-05-06	01:03:00	2012-05-06 01:03:00	Hog badger
lhg1115	L-LHG12-J05A-025	L-LHG12-J05A	2012-05-06	01:03:00	2012-05-06 01:03:00	Hog badger
lhg1115	L-LHG12-J05A-033	L-LHG12-J05A	2012-05-10	00:40:00	2012-05-10 00:40:00	Hog badger
lhg1115	L-LHG12-J05A-034	L-LHG12-J05A	2012-05-10	00:41:00	2012-05-10 00:41:00	Hog badger
lhg1115	L-LHG12-J05A-038	L-LHG12-J05A	2012-05-23	04:24:00	2012-05-23 04:24:00	Hog badger
lhg1115	L-LHG12-J05A-039	L-LHG12-J05A	2012-05-23	04:24:00	2012-05-23 04:24:00	Hog badger
lhg1115	L-LHG13-F01A-082	L-LHG13-F01A	2013-06-07	19:22:00	2013-06-07 19:22:00	Asitic golden cat
lhg1115	L-LHG13-F02A-0751	L-LHG13-F02A	2013-05-27	12:56:00	2013-05-27 12:56:00	Yellow-throated marten
lhg1115	L-LHG13-F02A-0752	L-LHG13-F02A	2013-05-27	12:56:00	2013-05-27 12:56:00	Yellow-throated marten
lhg1115	L-LHG13-F02A-0753	L-LHG13-F02A	2013-05-27	12:56:00	2013-05-27 12:56:00	Yellow-throated marten
lhg1115	L-LHG13-F02A-0754	L-LHG13-F02A	2013-05-27	12:56:00	2013-05-27 12:56:00	Yellow-throated marten
lhg1115	L-LHG13-F02A-0761	L-LHG13-F02A	2013-05-27	12:58:00	2013-05-27 12:58:00	Yellow-throated marten
lhg1115	L-LHG13-F02A-0762	L-LHG13-F02A	2013-05-27	12:58:00	2013-05-27 12:58:00	Yellow-throated marten
lhg1115	L-LHG13-F02A-0770	L-LHG13-F02A	2013-05-27	12:59:00	2013-05-27 12:59:00	Yellow-throated marten
lhg1115	L-LHG13-F02A-0771	L-LHG13-F02A	2013-05-27	12:59:00	2013-05-27 12:59:00	Yellow-throated marten
lhg1115	L-LHG13-F02A-0772	L-LHG13-F02A	2013-05-27	12:59:00	2013-05-27 12:59:00	Yellow-throated marten
lhg1115	L-LHG13-F02A-0773	L-LHG13-F02A	2013-05-27	12:59:00	2013-05-27 12:59:00	Yellow-throated marten
lhg1115	L-LHG13-F03A-0451	L-LHG13-F03A	2013-05-24	09:46:00	2013-05-24 09:46:00	Siberian weasel
lhg1115	L-LHG13-F03A-0452	L-LHG13-F03A	2013-05-24	09:46:00	2013-05-24 09:46:00	Siberian weasel
lhg1115	L-LHG13-F03A-0453	L-LHG13-F03A	2013-05-24	09:46:00	2013-05-24 09:46:00	Siberian weasel
lhg1115	L-LHG13-F03A-0454	L-LHG13-F03A	2013-05-24	09:46:00	2013-05-24 09:46:00	Siberian weasel
lhg1115	L-LHG13-F03A-0455	L-LHG13-F03A	2013-05-24	09:46:00	2013-05-24 09:46:00	Siberian weasel
lhg1115	L-LHG13-F03A-0456	L-LHG13-F03A	2013-05-24	09:46:00	2013-05-24 09:46:00	Siberian weasel
lhg1115	L-LHG13-F03A-0457	L-LHG13-F03A	2013-05-24	09:46:00	2013-05-24 09:46:00	Siberian weasel
lhg1115	L-LHG13-F03A-0458	L-LHG13-F03A	2013-05-24	09:46:00	2013-05-24 09:46:00	Siberian weasel
lhg1115	L-LHG13-F03A-0661	L-LHG13-F03A	2013-06-28	06:14:00	2013-06-28 06:14:00	Siberian weasel
lhg1115	L-LHG13-F03A-0662	L-LHG13-F03A	2013-06-28	06:14:00	2013-06-28 06:14:00	Siberian weasel
lhg1115	L-LHG13-F03A-0663	L-LHG13-F03A	2013-06-28	06:14:00	2013-06-28 06:14:00	Siberian weasel
lhg1115	L-LHG13-F03A-0664	L-LHG13-F03A	2013-06-28	06:14:00	2013-06-28 06:14:00	Siberian weasel
lhg1115	L-LHG13-F03A-0665	L-LHG13-F03A	2013-06-28	06:14:00	2013-06-28 06:14:00	Siberian weasel
lhg1115	L-LHG13-F03A-0666	L-LHG13-F03A	2013-06-28	06:14:00	2013-06-28 06:14:00	Siberian weasel
lhg1115	L-LHG13-F03A-0667	L-LHG13-F03A	2013-06-28	06:14:00	2013-06-28 06:14:00	Siberian weasel
lhg1115	L-LHG13-F03A-0668	L-LHG13-F03A	2013-06-28	06:14:00	2013-06-28 06:14:00	Siberian weasel
lhg1115	L-LHG13-F03A-0669	L-LHG13-F03A	2013-06-28	06:14:00	2013-06-28 06:14:00	Siberian weasel
lhg1115	L-LHG13-F03A-0670	L-LHG13-F03A	2013-06-28	06:14:00	2013-06-28 06:14:00	Siberian weasel
lhg1115	L-LHG13-F03A-0673	L-LHG13-F03A	2013-07-01	14:37:00	2013-07-01 14:37:00	Hog badger
lhg1115	L-LHG13-F03A-0678	L-LHG13-F03A	2013-07-01	14:38:00	2013-07-01 14:38:00	Hog badger
lhg1115	L-LHG13-F03A-0679	L-LHG13-F03A	2013-07-01	14:38:00	2013-07-01 14:38:00	Hog badger
lhg1115	L-LHG13-F03A-0680	L-LHG13-F03A	2013-07-01	14:38:00	2013-07-01 14:38:00	Hog badger
lhg1115	L-LHG13-F03A-0681	L-LHG13-F03A	2013-07-01	14:38:00	2013-07-01 14:38:00	Hog badger
lhg1115	L-LHG13-F03A-0682	L-LHG13-F03A	2013-07-01	14:38:00	2013-07-01 14:38:00	Hog badger
lhg1115	L-LHG13-F03A-0683	L-LHG13-F03A	2013-07-01	14:38:00	2013-07-01 14:38:00	Hog badger
lhg1115	L-LHG13-F03A-0721	L-LHG13-F03A	2013-07-06	13:14:00	2013-07-06 13:14:00	Siberian weasel
lhg1115	L-LHG13-F03A-0722	L-LHG13-F03A	2013-07-06	13:14:00	2013-07-06 13:14:00	Siberian weasel
lhg1115	L-LHG13-F03A-0731	L-LHG13-F03A	2013-07-09	06:56:00	2013-07-09 06:56:00	Siberian weasel
lhg1115	L-LHG13-F03A-0732	L-LHG13-F03A	2013-07-09	06:56:00	2013-07-09 06:56:00	Siberian weasel
lhg1115	L-LHG13-F03A-0733	L-LHG13-F03A	2013-07-09	06:56:00	2013-07-09 06:56:00	Siberian weasel
lhg1115	L-LHG13-F03A-0741	L-LHG13-F03A	2013-07-12	22:41:00	2013-07-12 22:41:00	Siberian weasel
lhg1115	L-LHG13-F03A-0742	L-LHG13-F03A	2013-07-12	22:41:00	2013-07-12 22:41:00	Siberian weasel
lhg1115	L-LHG13-F03A-0743	L-LHG13-F03A	2013-07-12	22:41:00	2013-07-12 22:41:00	Siberian weasel
lhg1115	L-LHG13-F03A-0744	L-LHG13-F03A	2013-07-12	22:41:00	2013-07-12 22:41:00	Siberian weasel
lhg1115	L-LHG13-F03A-0745	L-LHG13-F03A	2013-07-12	22:41:00	2013-07-12 22:41:00	Siberian weasel
lhg1115	L-LHG13-F03A-0746	L-LHG13-F03A	2013-07-12	22:41:00	2013-07-12 22:41:00	Siberian weasel
lhg1115	L-LHG13-F03A-0747	L-LHG13-F03A	2013-07-12	22:41:00	2013-07-12 22:41:00	Siberian weasel
lhg1115	L-LHG13-F03A-0748	L-LHG13-F03A	2013-07-12	22:42:00	2013-07-12 22:42:00	Siberian weasel
lhg1115	L-LHG13-F03A-0749	L-LHG13-F03A	2013-07-12	22:42:00	2013-07-12 22:42:00	Siberian weasel
lhg1115	L-LHG13-F03A-0750	L-LHG13-F03A	2013-07-12	22:42:00	2013-07-12 22:42:00	Siberian weasel
lhg1115	L-LHG13-F03A-0751	L-LHG13-F03A	2013-07-12	22:42:00	2013-07-12 22:42:00	Siberian weasel
lhg1115	L-LHG13-F03A-0752	L-LHG13-F03A	2013-07-12	22:42:00	2013-07-12 22:42:00	Siberian weasel
lhg1115	L-LHG13-F03A-0753	L-LHG13-F03A	2013-07-12	22:42:00	2013-07-12 22:42:00	Siberian weasel
lhg1115	L-LHG13-F03A-0754	L-LHG13-F03A	2013-07-12	22:42:00	2013-07-12 22:42:00	Siberian weasel
lhg1115	L-LHG13-F03A-0755	L-LHG13-F03A	2013-07-12	22:42:00	2013-07-12 22:42:00	Siberian weasel
lhg1115	L-LHG13-F03A-0756	L-LHG13-F03A	2013-07-12	22:42:00	2013-07-12 22:42:00	Siberian weasel
lhg1115	L-LHG13-F03A-0757	L-LHG13-F03A	2013-07-12	22:42:00	2013-07-12 22:42:00	Siberian weasel
lhg1115	L-LHG13-F03A-0758	L-LHG13-F03A	2013-07-12	22:42:00	2013-07-12 22:42:00	Siberian weasel
lhg1115	L-LHG13-F03A-0759	L-LHG13-F03A	2013-07-12	22:42:00	2013-07-12 22:42:00	Siberian weasel
lhg1115	L-LHG13-F03A-0760	L-LHG13-F03A	2013-07-12	22:42:00	2013-07-12 22:42:00	Siberian weasel
lhg1115	L-LHG13-F03A-0811	L-LHG13-F03A	2013-07-14	04:21:00	2013-07-14 04:21:00	Siberian weasel
lhg1115	L-LHG13-F03A-0812	L-LHG13-F03A	2013-07-14	04:21:00	2013-07-14 04:21:00	Siberian weasel
lhg1115	L-LHG13-F03A-0813	L-LHG13-F03A	2013-07-14	04:21:00	2013-07-14 04:21:00	Siberian weasel
lhg1115	L-LHG13-F03A-0814	L-LHG13-F03A	2013-07-14	04:21:00	2013-07-14 04:21:00	Siberian weasel
lhg1115	L-LHG13-F03A-0815	L-LHG13-F03A	2013-07-14	04:21:00	2013-07-14 04:21:00	Siberian weasel
lhg1115	L-LHG13-F03A-0816	L-LHG13-F03A	2013-07-14	04:21:00	2013-07-14 04:21:00	Siberian weasel
lhg1115	L-LHG13-F03A-0821	L-LHG13-F03A	2013-07-15	05:14:00	2013-07-15 05:14:00	Siberian weasel
lhg1115	L-LHG13-F03A-0822	L-LHG13-F03A	2013-07-15	05:14:00	2013-07-15 05:14:00	Siberian weasel
lhg1115	L-LHG13-F03A-0823	L-LHG13-F03A	2013-07-15	05:14:00	2013-07-15 05:14:00	Siberian weasel
lhg1115	L-LHG13-F03A-0824	L-LHG13-F03A	2013-07-15	05:14:00	2013-07-15 05:14:00	Siberian weasel
lhg1115	L-LHG13-F03A-0825	L-LHG13-F03A	2013-07-15	05:14:00	2013-07-15 05:14:00	Siberian weasel
lhg1115	L-LHG13-F03A-0826	L-LHG13-F03A	2013-07-15	05:14:00	2013-07-15 05:14:00	Siberian weasel
lhg1115	L-LHG13-F03A-0827	L-LHG13-F03A	2013-07-15	05:14:00	2013-07-15 05:14:00	Siberian weasel
lhg1115	L-LHG13-F03A-0828	L-LHG13-F03A	2013-07-15	05:15:00	2013-07-15 05:15:00	Siberian weasel
lhg1115	L-LHG13-F03A-0829	L-LHG13-F03A	2013-07-15	05:15:00	2013-07-15 05:15:00	Siberian weasel
lhg1115	L-LHG13-F03A-0830	L-LHG13-F03A	2013-07-15	05:15:00	2013-07-15 05:15:00	Siberian weasel
lhg1115	L-LHG13-F03A-0831	L-LHG13-F03A	2013-07-16	06:29:00	2013-07-16 06:29:00	Siberian weasel
lhg1115	L-LHG13-F03A-0832	L-LHG13-F03A	2013-07-16	06:29:00	2013-07-16 06:29:00	Siberian weasel
lhg1115	L-LHG13-F03A-0833	L-LHG13-F03A	2013-07-16	06:29:00	2013-07-16 06:29:00	Siberian weasel
lhg1115	L-LHG13-F03A-0841	L-LHG13-F03A	2013-07-16	13:07:00	2013-07-16 13:07:00	Siberian weasel
lhg1115	L-LHG13-F03A-0842	L-LHG13-F03A	2013-07-16	13:07:00	2013-07-16 13:07:00	Siberian weasel
lhg1115	L-LHG13-F03A-0843	L-LHG13-F03A	2013-07-16	13:07:00	2013-07-16 13:07:00	Siberian weasel
lhg1115	L-LHG13-F03A-0844	L-LHG13-F03A	2013-07-16	13:07:00	2013-07-16 13:07:00	Siberian weasel
lhg1115	L-LHG13-F03A-0845	L-LHG13-F03A	2013-07-16	13:07:00	2013-07-16 13:07:00	Siberian weasel
lhg1115	L-LHG13-F03A-0846	L-LHG13-F03A	2013-07-16	13:07:00	2013-07-16 13:07:00	Siberian weasel
lhg1115	L-LHG13-F03A-0847	L-LHG13-F03A	2013-07-16	13:07:00	2013-07-16 13:07:00	Siberian weasel
lhg1115	L-LHG13-F03A-0848	L-LHG13-F03A	2013-07-16	13:07:00	2013-07-16 13:07:00	Siberian weasel
lhg1115	L-LHG13-F03A-0849	L-LHG13-F03A	2013-07-16	13:07:00	2013-07-16 13:07:00	Siberian weasel
lhg1115	L-LHG13-F03A-0850	L-LHG13-F03A	2013-07-16	13:07:00	2013-07-16 13:07:00	Siberian weasel
lhg1115	L-LHG13-F03A-0851	L-LHG13-F03A	2013-07-16	13:08:00	2013-07-16 13:08:00	Siberian weasel
lhg1115	L-LHG13-F03A-0852	L-LHG13-F03A	2013-07-16	13:08:00	2013-07-16 13:08:00	Siberian weasel
lhg1115	L-LHG13-F03A-0853	L-LHG13-F03A	2013-07-16	13:08:00	2013-07-16 13:08:00	Siberian weasel
lhg1115	L-LHG13-F03A-0854	L-LHG13-F03A	2013-07-16	13:08:00	2013-07-16 13:08:00	Siberian weasel
lhg1115	L-LHG13-F03A-0855	L-LHG13-F03A	2013-07-16	13:08:00	2013-07-16 13:08:00	Siberian weasel
lhg1115	L-LHG13-F03A-0861	L-LHG13-F03A	2013-07-19	10:49:00	2013-07-19 10:49:00	Siberian weasel
lhg1115	L-LHG13-F03A-0862	L-LHG13-F03A	2013-07-19	10:49:00	2013-07-19 10:49:00	Siberian weasel
lhg1115	L-LHG13-F03A-0863	L-LHG13-F03A	2013-07-19	10:49:00	2013-07-19 10:49:00	Siberian weasel
lhg1115	L-LHG13-F03A-0864	L-LHG13-F03A	2013-07-19	10:49:00	2013-07-19 10:49:00	Siberian weasel
lhg1115	L-LHG13-F03A-0865	L-LHG13-F03A	2013-07-19	10:49:00	2013-07-19 10:49:00	Siberian weasel
lhg1115	L-LHG13-F03A-0866	L-LHG13-F03A	2013-07-19	10:49:00	2013-07-19 10:49:00	Siberian weasel
lhg1115	L-LHG13-F03A-0871	L-LHG13-F03A	2013-07-20	01:05:00	2013-07-20 01:05:00	Siberian weasel
lhg1115	L-LHG13-F03A-0872	L-LHG13-F03A	2013-07-20	01:05:00	2013-07-20 01:05:00	Siberian weasel
lhg1115	L-LHG13-F03A-0881	L-LHG13-F03A	2013-07-22	17:25:00	2013-07-22 17:25:00	Siberian weasel
lhg1115	L-LHG13-F03A-0891	L-LHG13-F03A	2013-07-23	05:58:00	2013-07-23 05:58:00	Siberian weasel
lhg1115	L-LHG13-F03A-0901	L-LHG13-F03A	2013-07-24	21:55:00	2013-07-24 21:55:00	Siberian weasel
lhg1115	L-LHG13-F03A-0908	L-LHG13-F03A	2013-07-26	16:04:00	2013-07-26 16:04:00	Siberian weasel
lhg1115	L-LHG13-F03A-0909	L-LHG13-F03A	2013-07-26	16:04:00	2013-07-26 16:04:00	Siberian weasel
lhg1115	L-LHG13-F03A-0910	L-LHG13-F03A	2013-07-26	16:04:00	2013-07-26 16:04:00	Siberian weasel
lhg1115	L-LHG13-F03A-0911	L-LHG13-F03A	2013-07-26	16:04:00	2013-07-26 16:04:00	Siberian weasel
lhg1115	L-LHG13-F03A-0914	L-LHG13-F03A	2013-07-28	05:44:00	2013-07-28 05:44:00	Siberian weasel
lhg1115	L-LHG13-F03A-0918	L-LHG13-F03A	2013-07-28	20:29:00	2013-07-28 20:29:00	Siberian weasel
lhg1115	L-LHG13-F03A-0924	L-LHG13-F03A	2013-07-30	11:40:00	2013-07-30 11:40:00	Siberian weasel
lhg1115	L-LHG13-F03A-0934	L-LHG13-F03A	2013-07-30	11:40:00	2013-07-30 11:40:00	Siberian weasel
lhg1115	L-LHG13-F03A-0935	L-LHG13-F03A	2013-07-30	11:40:00	2013-07-30 11:40:00	Siberian weasel
lhg1115	L-LHG13-F03A-0944	L-LHG13-F03A	2013-07-30	15:01:00	2013-07-30 15:01:00	Siberian weasel
lhg1115	L-LHG13-F03A-0947	L-LHG13-F03A	2013-07-30	22:25:00	2013-07-30 22:25:00	Siberian weasel
lhg1115	L-LHG13-F03A-0948	L-LHG13-F03A	2013-07-30	22:25:00	2013-07-30 22:25:00	Siberian weasel
lhg1115	L-LHG13-F03A-0949	L-LHG13-F03A	2013-07-30	22:25:00	2013-07-30 22:25:00	Siberian weasel
lhg1115	L-LHG13-F03A-0950	L-LHG13-F03A	2013-07-30	22:25:00	2013-07-30 22:25:00	Siberian weasel
lhg1115	L-LHG13-F03A-0951	L-LHG13-F03A	2013-07-30	23:11:00	2013-07-30 23:11:00	Siberian weasel
lhg1115	L-LHG13-F03A-0952	L-LHG13-F03A	2013-07-30	23:11:00	2013-07-30 23:11:00	Siberian weasel
lhg1115	L-LHG13-F03A-0953	L-LHG13-F03A	2013-07-31	16:03:00	2013-07-31 16:03:00	Siberian weasel
lhg1115	L-LHG13-F03A-0954	L-LHG13-F03A	2013-07-31	17:22:00	2013-07-31 17:22:00	Siberian weasel
lhg1115	L-LHG13-F03A-0955	L-LHG13-F03A	2013-07-31	17:22:00	2013-07-31 17:22:00	Siberian weasel
lhg1115	L-LHG13-F03A-0956	L-LHG13-F03A	2013-08-01	13:09:00	2013-08-01 13:09:00	Siberian weasel
lhg1115	L-LHG13-F03A-1000	L-LHG13-F03A	2013-08-08	10:59:00	2013-08-08 10:59:00	Siberian weasel
lhg1115	L-LHG13-F03A-1002	L-LHG13-F03A	2013-08-09	04:20:00	2013-08-09 04:20:00	Siberian weasel
lhg1115	L-LHG13-F03A-1003	L-LHG13-F03A	2013-08-09	04:20:00	2013-08-09 04:20:00	Siberian weasel
lhg1115	L-LHG13-F03A-1010	L-LHG13-F03A	2013-08-09	07:01:00	2013-08-09 07:01:00	Siberian weasel
lhg1115	L-LHG13-F03A-1011	L-LHG13-F03A	2013-08-09	07:01:00	2013-08-09 07:01:00	Siberian weasel
lhg1115	L-LHG13-F03A-1043	L-LHG13-F03A	2013-08-10	20:37:00	2013-08-10 20:37:00	Siberian weasel
lhg1115	L-LHG13-F03A-1044	L-LHG13-F03A	2013-08-10	20:37:00	2013-08-10 20:37:00	Siberian weasel
lhg1115	L-LHG13-F03A-1063	L-LHG13-F03A	2013-08-12	06:51:00	2013-08-12 06:51:00	Siberian weasel
lhg1115	L-LHG13-F03A-1083	L-LHG13-F03A	2013-08-12	15:58:00	2013-08-12 15:58:00	Siberian weasel
lhg1115	L-LHG13-F03A-1084	L-LHG13-F03A	2013-08-12	15:58:00	2013-08-12 15:58:00	Siberian weasel
lhg1115	L-LHG13-F03A-1093	L-LHG13-F03A	2013-08-13	05:37:00	2013-08-13 05:37:00	Siberian weasel
lhg1115	L-LHG13-F03A-1094	L-LHG13-F03A	2013-08-13	05:37:00	2013-08-13 05:37:00	Siberian weasel
lhg1115	L-LHG13-F03A-1095	L-LHG13-F03A	2013-08-13	05:37:00	2013-08-13 05:37:00	Siberian weasel
lhg1115	L-LHG13-F03A-1096	L-LHG13-F03A	2013-08-13	05:37:00	2013-08-13 05:37:00	Siberian weasel
lhg1115	L-LHG13-F03A-1097	L-LHG13-F03A	2013-08-13	05:37:00	2013-08-13 05:37:00	Siberian weasel
lhg1115	L-LHG13-F03A-1098	L-LHG13-F03A	2013-08-13	05:37:00	2013-08-13 05:37:00	Siberian weasel
lhg1115	L-LHG13-F03A-1099	L-LHG13-F03A	2013-08-13	05:37:00	2013-08-13 05:37:00	Siberian weasel
lhg1115	L-LHG13-F03A-1100	L-LHG13-F03A	2013-08-13	05:37:00	2013-08-13 05:37:00	Siberian weasel
lhg1115	L-LHG13-F03A-1101	L-LHG13-F03A	2013-08-13	05:37:00	2013-08-13 05:37:00	Siberian weasel
lhg1115	L-LHG13-F03A-1102	L-LHG13-F03A	2013-08-13	05:37:00	2013-08-13 05:37:00	Siberian weasel
lhg1115	L-LHG13-F03A-1103	L-LHG13-F03A	2013-08-13	14:56:00	2013-08-13 14:56:00	Siberian weasel
lhg1115	L-LHG13-F03A-1113	L-LHG13-F03A	2013-08-14	01:21:00	2013-08-14 01:21:00	Siberian weasel
lhg1115	L-LHG13-F03A-1114	L-LHG13-F03A	2013-08-14	01:21:00	2013-08-14 01:21:00	Siberian weasel
lhg1115	L-LHG13-F03A-1115	L-LHG13-F03A	2013-08-14	01:21:00	2013-08-14 01:21:00	Siberian weasel
lhg1115	L-LHG13-F03A-1116	L-LHG13-F03A	2013-08-14	01:21:00	2013-08-14 01:21:00	Siberian weasel
lhg1115	L-LHG13-F03A-1123	L-LHG13-F03A	2013-08-14	18:34:00	2013-08-14 18:34:00	Siberian weasel
lhg1115	L-LHG13-F03A-1124	L-LHG13-F03A	2013-08-14	18:34:00	2013-08-14 18:34:00	Siberian weasel
lhg1115	L-LHG13-F03A-1125	L-LHG13-F03A	2013-08-14	18:35:00	2013-08-14 18:35:00	Siberian weasel
lhg1115	L-LHG13-F06A-011	L-LHG13-F06A	2013-09-10	18:20:00	2013-09-10 18:20:00	Siberian weasel
lhg1115	L-LHG13-F06A-012	L-LHG13-F06A	2013-09-10	18:20:00	2013-09-10 18:20:00	Siberian weasel
lhg1115	L-LHG13-F06A-013	L-LHG13-F06A	2013-09-10	18:20:00	2013-09-10 18:20:00	Siberian weasel
lhg1115	L-LHG13-F06A-014	L-LHG13-F06A	2013-09-10	18:20:00	2013-09-10 18:20:00	Siberian weasel
lhg1115	L-LHG13-F06A-015	L-LHG13-F06A	2013-09-10	18:20:00	2013-09-10 18:20:00	Siberian weasel
lhg1115	L-LHG13-F06A-016	L-LHG13-F06A	2013-09-10	18:20:00	2013-09-10 18:20:00	Siberian weasel
lhg1115	L-LHG13-F06A-071	L-LHG13-F06A	2013-09-18	06:23:00	2013-09-18 06:23:00	Leopard cat
lhg1115	L-LHG13-F06A-072	L-LHG13-F06A	2013-09-18	06:23:00	2013-09-18 06:23:00	Leopard cat
lhg1115	L-LHG13-F06A-073	L-LHG13-F06A	2013-09-18	06:23:00	2013-09-18 06:23:00	Leopard cat
lhg1115	L-LHG13-F06A-074	L-LHG13-F06A	2013-09-18	06:23:00	2013-09-18 06:23:00	Leopard cat
lhg1115	L-LHG13-F06A-075	L-LHG13-F06A	2013-09-18	06:23:00	2013-09-18 06:23:00	Leopard cat
lhg1115	L-LHG13-F06A-076	L-LHG13-F06A	2013-09-18	06:23:00	2013-09-18 06:23:00	Leopard cat
lhg1115	L-LHG13-F06A-077	L-LHG13-F06A	2013-09-18	06:23:00	2013-09-18 06:23:00	Leopard cat
lhg1115	L-LHG13-F06A-078	L-LHG13-F06A	2013-09-18	06:23:00	2013-09-18 06:23:00	Leopard cat
lhg1115	L-LHG13-F06A-079	L-LHG13-F06A	2013-09-18	06:23:00	2013-09-18 06:23:00	Leopard cat
lhg1115	L-LHG13-F06A-080	L-LHG13-F06A	2013-09-18	06:23:00	2013-09-18 06:23:00	Leopard cat
lhg1115	L-LHG13-F06A-081	L-LHG13-F06A	2013-09-18	06:23:00	2013-09-18 06:23:00	Leopard cat
lhg1115	L-LHG13-F06A-082	L-LHG13-F06A	2013-09-18	06:23:00	2013-09-18 06:23:00	Leopard cat
lhg1115	L-LHG13-F06A-083	L-LHG13-F06A	2013-09-18	06:23:00	2013-09-18 06:23:00	Leopard cat
lhg1115	L-LHG13-F06A-084	L-LHG13-F06A	2013-09-18	06:23:00	2013-09-18 06:23:00	Leopard cat
lhg1115	L-LHG13-F06A-085	L-LHG13-F06A	2013-09-18	06:23:00	2013-09-18 06:23:00	Leopard cat
lhg1115	L-LHG13-F06A-086	L-LHG13-F06A	2013-09-18	06:23:00	2013-09-18 06:23:00	Leopard cat
lhg1115	L-LHG13-F06A-087	L-LHG13-F06A	2013-09-18	06:23:00	2013-09-18 06:23:00	Leopard cat
lhg1115	L-LHG13-F06A-088	L-LHG13-F06A	2013-09-18	06:23:00	2013-09-18 06:23:00	Leopard cat
lhg1115	L-LHG13-F06A-089	L-LHG13-F06A	2013-09-18	06:23:00	2013-09-18 06:23:00	Leopard cat
lhg1115	L-LHG13-F06A-090	L-LHG13-F06A	2013-09-18	06:23:00	2013-09-18 06:23:00	Leopard cat
lhg1115	L-LHG13-F06A-091	L-LHG13-F06A	2013-09-18	06:24:00	2013-09-18 06:24:00	Leopard cat
lhg1115	L-LHG13-F06A-092	L-LHG13-F06A	2013-09-18	06:24:00	2013-09-18 06:24:00	Leopard cat
lhg1115	L-LHG13-F06A-093	L-LHG13-F06A	2013-09-18	06:24:00	2013-09-18 06:24:00	Leopard cat
lhg1115	L-LHG13-F06A-094	L-LHG13-F06A	2013-09-18	06:24:00	2013-09-18 06:24:00	Leopard cat
lhg1115	L-LHG13-F06A-095	L-LHG13-F06A	2013-09-18	06:24:00	2013-09-18 06:24:00	Leopard cat
lhg1115	L-LHG13-F06A-096	L-LHG13-F06A	2013-09-18	06:24:00	2013-09-18 06:24:00	Leopard cat
lhg1115	L-LHG13-F06A-097	L-LHG13-F06A	2013-09-18	06:25:00	2013-09-18 06:25:00	Leopard cat
lhg1115	L-LHG13-F06A-098	L-LHG13-F06A	2013-09-18	06:25:00	2013-09-18 06:25:00	Leopard cat
lhg1115	L-LHG13-F06A-099	L-LHG13-F06A	2013-09-18	06:25:00	2013-09-18 06:25:00	Leopard cat
lhg1115	L-LHG13-F06A-100	L-LHG13-F06A	2013-09-18	06:25:00	2013-09-18 06:25:00	Leopard cat
lhg1115	L-LHG13-F06A-101	L-LHG13-F06A	2013-09-18	06:25:00	2013-09-18 06:25:00	Leopard cat
lhg1115	L-LHG13-F06A-102	L-LHG13-F06A	2013-09-18	06:25:00	2013-09-18 06:25:00	Leopard cat
lhg1115	L-LHG13-F06A-103	L-LHG13-F06A	2013-09-18	06:25:00	2013-09-18 06:25:00	Leopard cat
lhg1115	L-LHG13-F06A-104	L-LHG13-F06A	2013-09-18	06:25:00	2013-09-18 06:25:00	Leopard cat
lhg1115	L-LHG13-F06A-105	L-LHG13-F06A	2013-09-18	06:25:00	2013-09-18 06:25:00	Leopard cat
lhg1115	L-LHG13-F06A-106	L-LHG13-F06A	2013-09-18	06:25:00	2013-09-18 06:25:00	Leopard cat
lhg1115	L-LHG13-F06A-107	L-LHG13-F06A	2013-09-18	06:25:00	2013-09-18 06:25:00	Leopard cat
lhg1115	L-LHG13-F06A-108	L-LHG13-F06A	2013-09-18	06:25:00	2013-09-18 06:25:00	Leopard cat
lhg1115	L-LHG13-F06A-109	L-LHG13-F06A	2013-09-18	06:25:00	2013-09-18 06:25:00	Leopard cat
lhg1115	L-LHG13-F06A-110	L-LHG13-F06A	2013-09-18	06:25:00	2013-09-18 06:25:00	Leopard cat
lhg1115	L-LHG13-F06A-111	L-LHG13-F06A	2013-09-18	06:25:00	2013-09-18 06:25:00	Leopard cat
lhg1115	L-LHG13-F06A-112	L-LHG13-F06A	2013-09-18	06:25:00	2013-09-18 06:25:00	Leopard cat
lhg1115	L-LHG13-F06A-113	L-LHG13-F06A	2013-09-18	06:25:00	2013-09-18 06:25:00	Leopard cat
lhg1115	L-LHG13-F06A-114	L-LHG13-F06A	2013-09-18	06:25:00	2013-09-18 06:25:00	Leopard cat
lhg1115	L-LHG13-F06A-115	L-LHG13-F06A	2013-09-18	06:25:00	2013-09-18 06:25:00	Leopard cat
lhg1115	L-LHG13-F06A-116	L-LHG13-F06A	2013-09-18	06:25:00	2013-09-18 06:25:00	Leopard cat
lhg1115	L-LHG13-F06A-117	L-LHG13-F06A	2013-09-18	06:25:00	2013-09-18 06:25:00	Leopard cat
lhg1115	L-LHG13-F06A-118	L-LHG13-F06A	2013-09-18	06:25:00	2013-09-18 06:25:00	Leopard cat
lhg1115	L-LHG13-F06A-119	L-LHG13-F06A	2013-09-18	06:25:00	2013-09-18 06:25:00	Leopard cat
lhg1115	L-LHG13-F06A-120	L-LHG13-F06A	2013-09-18	06:25:00	2013-09-18 06:25:00	Leopard cat
lhg1115	L-LHG13-F06A-121	L-LHG13-F06A	2013-09-18	06:26:00	2013-09-18 06:26:00	Leopard cat
lhg1115	L-LHG13-F06A-122	L-LHG13-F06A	2013-09-18	06:26:00	2013-09-18 06:26:00	Leopard cat
lhg1115	L-LHG13-F06A-123	L-LHG13-F06A	2013-09-18	06:26:00	2013-09-18 06:26:00	Leopard cat
lhg1115	L-LHG13-F06A-124	L-LHG13-F06A	2013-09-18	06:26:00	2013-09-18 06:26:00	Leopard cat
lhg1115	L-LHG13-F06A-125	L-LHG13-F06A	2013-09-18	06:26:00	2013-09-18 06:26:00	Leopard cat
lhg1115	L-LHG13-F06A-126	L-LHG13-F06A	2013-09-18	06:26:00	2013-09-18 06:26:00	Leopard cat
lhg1115	L-LHG13-F06A-127	L-LHG13-F06A	2013-09-18	06:26:00	2013-09-18 06:26:00	Leopard cat
lhg1115	L-LHG13-F06A-128	L-LHG13-F06A	2013-09-18	06:26:00	2013-09-18 06:26:00	Leopard cat
lhg1115	L-LHG13-F06A-129	L-LHG13-F06A	2013-09-18	06:26:00	2013-09-18 06:26:00	Leopard cat
lhg1115	L-LHG13-F06A-130	L-LHG13-F06A	2013-09-18	06:26:00	2013-09-18 06:26:00	Leopard cat
lhg1115	L-LHG13-F06A-131	L-LHG13-F06A	2013-09-18	06:27:00	2013-09-18 06:27:00	Leopard cat
lhg1115	L-LHG13-F06A-132	L-LHG13-F06A	2013-09-18	06:27:00	2013-09-18 06:27:00	Leopard cat
lhg1115	L-LHG13-F06A-133	L-LHG13-F06A	2013-09-18	06:27:00	2013-09-18 06:27:00	Leopard cat
lhg1115	L-LHG13-F06A-134	L-LHG13-F06A	2013-09-18	06:27:00	2013-09-18 06:27:00	Leopard cat
lhg1115	L-LHG13-F06A-135	L-LHG13-F06A	2013-09-18	06:27:00	2013-09-18 06:27:00	Leopard cat
lhg1115	L-LHG13-F06A-136	L-LHG13-F06A	2013-09-18	06:27:00	2013-09-18 06:27:00	Leopard cat
lhg1115	L-LHG13-F06A-137	L-LHG13-F06A	2013-09-18	06:27:00	2013-09-18 06:27:00	Leopard cat
lhg1115	L-LHG13-F06A-138	L-LHG13-F06A	2013-09-18	06:27:00	2013-09-18 06:27:00	Leopard cat
lhg1115	L-LHG13-F06A-139	L-LHG13-F06A	2013-09-18	06:27:00	2013-09-18 06:27:00	Leopard cat
lhg1115	L-LHG13-F06A-140	L-LHG13-F06A	2013-09-18	06:27:00	2013-09-18 06:27:00	Leopard cat
lhg1115	L-LHG13-F06A-141	L-LHG13-F06A	2013-09-18	06:27:00	2013-09-18 06:27:00	Leopard cat
lhg1115	L-LHG13-F06A-142	L-LHG13-F06A	2013-09-18	06:27:00	2013-09-18 06:27:00	Leopard cat
lhg1115	L-LHG13-F06A-143	L-LHG13-F06A	2013-09-18	06:27:00	2013-09-18 06:27:00	Leopard cat
lhg1115	L-LHG13-F06A-144	L-LHG13-F06A	2013-09-18	06:27:00	2013-09-18 06:27:00	Leopard cat
lhg1115	L-LHG13-F06A-145	L-LHG13-F06A	2013-09-18	06:27:00	2013-09-18 06:27:00	Leopard cat
lhg1115	L-LHG13-F06A-146	L-LHG13-F06A	2013-09-18	06:27:00	2013-09-18 06:27:00	Leopard cat
lhg1115	L-LHG13-F06A-147	L-LHG13-F06A	2013-09-18	06:27:00	2013-09-18 06:27:00	Leopard cat
lhg1115	L-LHG13-F06A-148	L-LHG13-F06A	2013-09-18	06:27:00	2013-09-18 06:27:00	Leopard cat
lhg1115	L-LHG13-F06A-149	L-LHG13-F06A	2013-09-18	06:27:00	2013-09-18 06:27:00	Leopard cat
lhg1115	L-LHG13-F06A-150	L-LHG13-F06A	2013-09-18	06:27:00	2013-09-18 06:27:00	Leopard cat
lhg1115	L-LHG13-F06A-191	L-LHG13-F06A	2013-09-23	12:19:00	2013-09-23 12:19:00	Siberian weasel
lhg1115	L-LHG13-F06A-192	L-LHG13-F06A	2013-09-23	12:19:00	2013-09-23 12:19:00	Siberian weasel
lhg1115	L-LHG13-F06A-193	L-LHG13-F06A	2013-09-23	12:19:00	2013-09-23 12:19:00	Siberian weasel
lhg1115	L-LHG13-F06A-194	L-LHG13-F06A	2013-09-23	12:19:00	2013-09-23 12:19:00	Siberian weasel
lhg1115	L-LHG13-F06A-195	L-LHG13-F06A	2013-09-23	12:19:00	2013-09-23 12:19:00	Siberian weasel
lhg1115	L-LHG13-F06A-196	L-LHG13-F06A	2013-09-23	12:19:00	2013-09-23 12:19:00	Siberian weasel
lhg1115	L-LHG13-G01A-001	L-LHG13-G01A	2013-05-11	08:18:00	2013-05-11 08:18:00	Siberian weasel
lhg1115	L-LHG13-G01A-002	L-LHG13-G01A	2013-05-11	08:18:00	2013-05-11 08:18:00	Siberian weasel
lhg1115	L-LHG13-G01A-003	L-LHG13-G01A	2013-05-11	08:18:00	2013-05-11 08:18:00	Siberian weasel
lhg1115	L-LHG13-G01A-004	L-LHG13-G01A	2013-05-11	08:18:00	2013-05-11 08:18:00	Siberian weasel
lhg1115	L-LHG13-G01A-005	L-LHG13-G01A	2013-05-11	08:18:00	2013-05-11 08:18:00	Siberian weasel
lhg1115	L-LHG13-G01A-006	L-LHG13-G01A	2013-05-11	08:18:00	2013-05-11 08:18:00	Siberian weasel
lhg1115	L-LHG13-G01A-007	L-LHG13-G01A	2013-05-11	08:18:00	2013-05-11 08:18:00	Siberian weasel
lhg1115	L-LHG13-G01A-008	L-LHG13-G01A	2013-05-11	08:18:00	2013-05-11 08:18:00	Siberian weasel
lhg1115	L-LHG13-G01A-009	L-LHG13-G01A	2013-05-11	08:18:00	2013-05-11 08:18:00	Siberian weasel
lhg1115	L-LHG13-G01A-010	L-LHG13-G01A	2013-05-11	08:18:00	2013-05-11 08:18:00	Siberian weasel
lhg1115	L-LHG13-G01A-091	L-LHG13-G01A	2013-05-23	07:17:00	2013-05-23 07:17:00	Yellow-throated marten
lhg1115	L-LHG13-G01A-092	L-LHG13-G01A	2013-05-23	07:17:00	2013-05-23 07:17:00	Yellow-throated marten
lhg1115	L-LHG13-G01A-101	L-LHG13-G01A	2013-05-23	07:17:00	2013-05-23 07:17:00	Yellow-throated marten
lhg1115	L-LHG13-G01A-102	L-LHG13-G01A	2013-05-23	07:17:00	2013-05-23 07:17:00	Yellow-throated marten
lhg1115	L-LHG13-G01B-0861	L-LHG13-G01B	2013-07-30	15:13:00	2013-07-30 15:13:00	Siberian weasel
lhg1115	L-LHG13-G01B-0862	L-LHG13-G01B	2013-07-30	15:13:00	2013-07-30 15:13:00	Siberian weasel
lhg1115	L-LHG13-G01B-0863	L-LHG13-G01B	2013-07-30	15:13:00	2013-07-30 15:13:00	Siberian weasel
lhg1115	L-LHG13-G01B-0864	L-LHG13-G01B	2013-07-30	15:13:00	2013-07-30 15:13:00	Siberian weasel
lhg1115	L-LHG13-G01B-1021	L-LHG13-G01B	2013-08-11	04:30:00	2013-08-11 04:30:00	Siberian weasel
lhg1115	L-LHG13-G01B-1022	L-LHG13-G01B	2013-08-11	04:30:00	2013-08-11 04:30:00	Siberian weasel
lhg1115	L-LHG13-G01B-1023	L-LHG13-G01B	2013-08-11	04:30:00	2013-08-11 04:30:00	Siberian weasel
lhg1115	L-LHG13-G01B-1024	L-LHG13-G01B	2013-08-11	04:30:00	2013-08-11 04:30:00	Siberian weasel
lhg1115	L-LHG13-G01B-1025	L-LHG13-G01B	2013-08-11	04:30:00	2013-08-11 04:30:00	Siberian weasel
lhg1115	L-LHG13-G01B-1026	L-LHG13-G01B	2013-08-11	04:30:00	2013-08-11 04:30:00	Siberian weasel
lhg1115	L-LHG13-G01B-1027	L-LHG13-G01B	2013-08-11	04:30:00	2013-08-11 04:30:00	Siberian weasel
lhg1115	L-LHG13-G01B-1171	L-LHG13-G01B	2013-08-16	03:39:00	2013-08-16 03:39:00	Asitic golden cat
lhg1115	L-LHG13-G01B-1172	L-LHG13-G01B	2013-08-16	03:39:00	2013-08-16 03:39:00	Asitic golden cat
lhg1115	L-LHG13-G01B-1173	L-LHG13-G01B	2013-08-16	03:39:00	2013-08-16 03:39:00	Asitic golden cat
lhg1115	L-LHG13-G01B-1174	L-LHG13-G01B	2013-08-16	03:39:00	2013-08-16 03:39:00	Asitic golden cat
lhg1115	L-LHG13-G01B-1175	L-LHG13-G01B	2013-08-16	03:39:00	2013-08-16 03:39:00	Asitic golden cat
lhg1115	L-LHG13-G01B-1176	L-LHG13-G01B	2013-08-16	03:39:00	2013-08-16 03:39:00	Asitic golden cat
lhg1115	L-LHG13-G01B-1177	L-LHG13-G01B	2013-08-16	03:39:00	2013-08-16 03:39:00	Asitic golden cat
lhg1115	L-LHG13-G01B-1178	L-LHG13-G01B	2013-08-16	03:39:00	2013-08-16 03:39:00	Asitic golden cat
lhg1115	L-LHG13-G01B-1179	L-LHG13-G01B	2013-08-16	03:39:00	2013-08-16 03:39:00	Asitic golden cat
lhg1115	L-LHG13-G01B-1180	L-LHG13-G01B	2013-08-16	03:39:00	2013-08-16 03:39:00	Asitic golden cat
lhg1115	L-LHG13-G01B-1181	L-LHG13-G01B	2013-08-16	03:39:00	2013-08-16 03:39:00	Asitic golden cat
lhg1115	L-LHG13-G01B-1182	L-LHG13-G01B	2013-08-16	03:39:00	2013-08-16 03:39:00	Asitic golden cat
lhg1115	L-LHG13-G01B-1183	L-LHG13-G01B	2013-08-16	03:39:00	2013-08-16 03:39:00	Asitic golden cat
lhg1115	L-LHG13-G01B-1184	L-LHG13-G01B	2013-08-16	03:39:00	2013-08-16 03:39:00	Asitic golden cat
lhg1115	L-LHG13-G01B-1185	L-LHG13-G01B	2013-08-16	03:39:00	2013-08-16 03:39:00	Asitic golden cat
lhg1115	L-LHG13-G01B-1186	L-LHG13-G01B	2013-08-16	03:39:00	2013-08-16 03:39:00	Asitic golden cat
lhg1115	L-LHG13-G01B-1187	L-LHG13-G01B	2013-08-16	03:39:00	2013-08-16 03:39:00	Asitic golden cat
lhg1115	L-LHG13-G01B-1188	L-LHG13-G01B	2013-08-16	03:39:00	2013-08-16 03:39:00	Asitic golden cat
lhg1115	L-LHG13-G01B-1189	L-LHG13-G01B	2013-08-16	03:39:00	2013-08-16 03:39:00	Asitic golden cat
lhg1115	L-LHG13-G01B-1190	L-LHG13-G01B	2013-08-16	03:39:00	2013-08-16 03:39:00	Asitic golden cat
lhg1115	L-LHG13-G01B-1191	L-LHG13-G01B	2013-08-16	03:39:00	2013-08-16 03:39:00	Asitic golden cat
lhg1115	L-LHG13-G01B-1192	L-LHG13-G01B	2013-08-16	03:39:00	2013-08-16 03:39:00	Asitic golden cat
lhg1115	L-LHG13-G01B-1193	L-LHG13-G01B	2013-08-16	03:39:00	2013-08-16 03:39:00	Asitic golden cat
lhg1115	L-LHG13-G01B-1194	L-LHG13-G01B	2013-08-16	03:39:00	2013-08-16 03:39:00	Asitic golden cat
lhg1115	L-LHG13-G01B-1195	L-LHG13-G01B	2013-08-16	03:39:00	2013-08-16 03:39:00	Asitic golden cat
lhg1115	L-LHG13-G01B-1196	L-LHG13-G01B	2013-08-16	03:39:00	2013-08-16 03:39:00	Asitic golden cat
lhg1115	L-LHG13-G01B-1197	L-LHG13-G01B	2013-08-16	03:39:00	2013-08-16 03:39:00	Asitic golden cat
lhg1115	L-LHG13-G01B-1198	L-LHG13-G01B	2013-08-16	03:39:00	2013-08-16 03:39:00	Asitic golden cat
lhg1115	L-LHG13-G01B-1199	L-LHG13-G01B	2013-08-16	03:39:00	2013-08-16 03:39:00	Asitic golden cat
lhg1115	L-LHG13-G01B-1200	L-LHG13-G01B	2013-08-16	03:39:00	2013-08-16 03:39:00	Asitic golden cat
lhg1115	L-LHG13-G01B-1201	L-LHG13-G01B	2013-08-16	03:40:00	2013-08-16 03:40:00	Asitic golden cat
lhg1115	L-LHG13-G01B-1202	L-LHG13-G01B	2013-08-16	03:40:00	2013-08-16 03:40:00	Asitic golden cat
lhg1115	L-LHG13-G01B-1203	L-LHG13-G01B	2013-08-16	03:40:00	2013-08-16 03:40:00	Asitic golden cat
lhg1115	L-LHG13-G01B-1204	L-LHG13-G01B	2013-08-16	03:40:00	2013-08-16 03:40:00	Asitic golden cat
lhg1115	L-LHG13-G01B-1205	L-LHG13-G01B	2013-08-16	03:40:00	2013-08-16 03:40:00	Asitic golden cat
lhg1115	L-LHG13-G01B-1206	L-LHG13-G01B	2013-08-16	03:40:00	2013-08-16 03:40:00	Asitic golden cat
lhg1115	L-LHG13-G01B-1207	L-LHG13-G01B	2013-08-16	03:40:00	2013-08-16 03:40:00	Asitic golden cat
lhg1115	L-LHG13-G01B-1208	L-LHG13-G01B	2013-08-16	03:40:00	2013-08-16 03:40:00	Asitic golden cat
lhg1115	L-LHG13-G01B-1209	L-LHG13-G01B	2013-08-16	03:40:00	2013-08-16 03:40:00	Asitic golden cat
lhg1115	L-LHG13-G01B-1210	L-LHG13-G01B	2013-08-16	03:40:00	2013-08-16 03:40:00	Asitic golden cat
lhg1115	L-LHG13-G01B-1211	L-LHG13-G01B	2013-08-16	03:40:00	2013-08-16 03:40:00	Asitic golden cat
lhg1115	L-LHG13-G01B-1212	L-LHG13-G01B	2013-08-16	03:40:00	2013-08-16 03:40:00	Asitic golden cat
lhg1115	L-LHG13-G01B-1213	L-LHG13-G01B	2013-08-16	03:40:00	2013-08-16 03:40:00	Asitic golden cat
lhg1115	L-LHG13-G01B-1214	L-LHG13-G01B	2013-08-16	03:40:00	2013-08-16 03:40:00	Asitic golden cat
lhg1115	L-LHG13-G01B-1215	L-LHG13-G01B	2013-08-16	03:40:00	2013-08-16 03:40:00	Asitic golden cat
lhg1115	L-LHG13-G01B-1216	L-LHG13-G01B	2013-08-16	03:40:00	2013-08-16 03:40:00	Asitic golden cat
lhg1115	L-LHG13-G01B-1217	L-LHG13-G01B	2013-08-16	03:40:00	2013-08-16 03:40:00	Asitic golden cat
lhg1115	L-LHG13-G01B-1218	L-LHG13-G01B	2013-08-16	03:40:00	2013-08-16 03:40:00	Asitic golden cat
lhg1115	L-LHG13-G01B-1219	L-LHG13-G01B	2013-08-16	03:40:00	2013-08-16 03:40:00	Asitic golden cat
lhg1115	L-LHG13-G01B-1220	L-LHG13-G01B	2013-08-16	03:40:00	2013-08-16 03:40:00	Asitic golden cat
lhg1115	L-LHG13-G01B-1221	L-LHG13-G01B	2013-08-16	03:40:00	2013-08-16 03:40:00	Asitic golden cat
lhg1115	L-LHG13-G01B-1222	L-LHG13-G01B	2013-08-16	03:40:00	2013-08-16 03:40:00	Asitic golden cat
lhg1115	L-LHG13-G01B-1223	L-LHG13-G01B	2013-08-16	03:40:00	2013-08-16 03:40:00	Asitic golden cat
lhg1115	L-LHG13-G01B-1224	L-LHG13-G01B	2013-08-16	03:40:00	2013-08-16 03:40:00	Asitic golden cat
lhg1115	L-LHG13-G01B-1225	L-LHG13-G01B	2013-08-16	03:40:00	2013-08-16 03:40:00	Asitic golden cat
lhg1115	L-LHG13-G01B-1226	L-LHG13-G01B	2013-08-16	03:40:00	2013-08-16 03:40:00	Asitic golden cat
lhg1115	L-LHG13-G01B-1227	L-LHG13-G01B	2013-08-16	03:40:00	2013-08-16 03:40:00	Asitic golden cat
lhg1115	L-LHG13-G01B-1228	L-LHG13-G01B	2013-08-16	03:40:00	2013-08-16 03:40:00	Asitic golden cat
lhg1115	L-LHG13-G01B-1229	L-LHG13-G01B	2013-08-16	03:40:00	2013-08-16 03:40:00	Asitic golden cat
lhg1115	L-LHG13-G01B-1230	L-LHG13-G01B	2013-08-16	03:40:00	2013-08-16 03:40:00	Asitic golden cat
lhg1115	L-LHG13-G01B-1641	L-LHG13-G01B	2013-09-10	12:57:00	2013-09-10 12:57:00	Hog badger
lhg1115	L-LHG13-G01B-1651	L-LHG13-G01B	2013-09-12	19:26:00	2013-09-12 19:26:00	Siberian weasel
lhg1115	L-LHG13-G01B-1652	L-LHG13-G01B	2013-09-12	19:27:00	2013-09-12 19:27:00	Siberian weasel
lhg1115	L-LHG13-G01B-1653	L-LHG13-G01B	2013-09-12	19:27:00	2013-09-12 19:27:00	Siberian weasel
lhg1115	L-LHG13-G01B-1654	L-LHG13-G01B	2013-09-12	19:27:00	2013-09-12 19:27:00	Siberian weasel
lhg1115	L-LHG13-G01B-1655	L-LHG13-G01B	2013-09-12	19:27:00	2013-09-12 19:27:00	Siberian weasel
lhg1115	L-LHG13-G01B-1656	L-LHG13-G01B	2013-09-12	19:27:00	2013-09-12 19:27:00	Siberian weasel
lhg1115	L-LHG13-G01B-1657	L-LHG13-G01B	2013-09-12	19:27:00	2013-09-12 19:27:00	Siberian weasel
lhg1115	L-LHG13-G01B-1658	L-LHG13-G01B	2013-09-12	19:27:00	2013-09-12 19:27:00	Siberian weasel
lhg1115	L-LHG13-G01B-1659	L-LHG13-G01B	2013-09-12	19:27:00	2013-09-12 19:27:00	Siberian weasel
lhg1115	L-LHG13-G01B-2241	L-LHG13-G01B	2013-10-17	19:44:00	2013-10-17 19:44:00	Siberian weasel
lhg1115	L-LHG13-G01B-2561	L-LHG13-G01B	2013-11-13	00:34:00	2013-11-13 00:34:00	Siberian weasel
lhg1115	L-LHG13-G01B-2562	L-LHG13-G01B	2013-11-13	00:34:00	2013-11-13 00:34:00	Siberian weasel
lhg1115	L-LHG13-G01B-2563	L-LHG13-G01B	2013-11-13	00:34:00	2013-11-13 00:34:00	Siberian weasel
lhg1115	L-LHG13-G01B-2564	L-LHG13-G01B	2013-11-13	00:34:00	2013-11-13 00:34:00	Siberian weasel
lhg1115	L-LHG13-G01B-2881	L-LHG13-G01B	2013-11-24	06:51:00	2013-11-24 06:51:00	Siberian weasel
lhg1115	L-LHG13-G01B-2882	L-LHG13-G01B	2013-11-24	06:51:00	2013-11-24 06:51:00	Siberian weasel
lhg1115	L-LHG13-G01B-2883	L-LHG13-G01B	2013-11-24	06:51:00	2013-11-24 06:51:00	Siberian weasel
lhg1115	L-LHG13-G01B-2884	L-LHG13-G01B	2013-11-24	06:51:00	2013-11-24 06:51:00	Siberian weasel
lhg1115	L-LHG13-G01B-2885	L-LHG13-G01B	2013-11-24	06:51:00	2013-11-24 06:51:00	Siberian weasel
lhg1115	L-LHG13-G01B-2886	L-LHG13-G01B	2013-11-24	06:51:00	2013-11-24 06:51:00	Siberian weasel
lhg1115	L-LHG13-G01B-2891	L-LHG13-G01B	2013-12-13	05:58:00	2013-12-13 05:58:00	Siberian weasel
lhg1115	L-LHG13-G01B-2892	L-LHG13-G01B	2013-12-13	05:58:00	2013-12-13 05:58:00	Siberian weasel
lhg1115	L-LHG13-G01B-2893	L-LHG13-G01B	2013-12-13	05:58:00	2013-12-13 05:58:00	Siberian weasel
lhg1115	L-LHG13-G01B-2894	L-LHG13-G01B	2013-12-13	05:58:00	2013-12-13 05:58:00	Siberian weasel
lhg1115	L-LHG13-G01B-2895	L-LHG13-G01B	2013-12-13	05:58:00	2013-12-13 05:58:00	Siberian weasel
lhg1115	L-LHG13-G01B-2896	L-LHG13-G01B	2013-12-13	05:58:00	2013-12-13 05:58:00	Siberian weasel
lhg1115	L-LHG13-G01B-2897	L-LHG13-G01B	2013-12-13	05:58:00	2013-12-13 05:58:00	Siberian weasel
lhg1115	L-LHG13-G01B-2898	L-LHG13-G01B	2013-12-13	05:58:00	2013-12-13 05:58:00	Siberian weasel
lhg1115	L-LHG13-G01B-2899	L-LHG13-G01B	2013-12-13	05:58:00	2013-12-13 05:58:00	Siberian weasel
lhg1115	L-LHG13-G01B-3541	L-LHG13-G01B	2014-02-19	23:24:00	2014-02-19 23:24:00	Siberian weasel
lhg1115	L-LHG13-G01B-3542	L-LHG13-G01B	2014-02-19	23:24:00	2014-02-19 23:24:00	Siberian weasel
lhg1115	L-LHG13-G01B-3551	L-LHG13-G01B	2014-02-20	15:15:00	2014-02-20 15:15:00	Siberian weasel
lhg1115	L-LHG13-G01B-3552	L-LHG13-G01B	2014-02-20	15:15:00	2014-02-20 15:15:00	Siberian weasel
lhg1115	L-LHG13-G01B-3641	L-LHG13-G01B	2014-03-19	23:27:00	2014-03-19 23:27:00	Siberian weasel
lhg1115	L-LHG13-G01B-3642	L-LHG13-G01B	2014-03-19	23:27:00	2014-03-19 23:27:00	Siberian weasel
lhg1115	L-LHG13-G01B-3643	L-LHG13-G01B	2014-03-19	23:27:00	2014-03-19 23:27:00	Siberian weasel
lhg1115	L-LHG13-G01B-3644	L-LHG13-G01B	2014-03-19	23:27:00	2014-03-19 23:27:00	Siberian weasel
lhg1115	L-LHG13-G06A1-031	L-LHG13-G06A	2013-06-10	10:45:00	2013-06-10 10:45:00	Leopard cat
lhg1115	L-LHG13-G06A1-032	L-LHG13-G06A	2013-06-10	10:45:00	2013-06-10 10:45:00	Leopard cat
lhg1115	L-LHG13-G06A1-033	L-LHG13-G06A	2013-06-10	10:45:00	2013-06-10 10:45:00	Leopard cat
lhg1115	L-LHG13-G06A1-034	L-LHG13-G06A	2013-06-10	10:45:00	2013-06-10 10:45:00	Leopard cat
lhg1115	L-LHG13-G06A1-035	L-LHG13-G06A	2013-06-10	10:45:00	2013-06-10 10:45:00	Leopard cat
lhg1115	L-LHG13-G06A1-036	L-LHG13-G06A	2013-06-10	10:45:00	2013-06-10 10:45:00	Leopard cat
lhg1115	L-LHG13-G06A1-037	L-LHG13-G06A	2013-06-10	10:45:00	2013-06-10 10:45:00	Leopard cat
lhg1115	L-LHG13-G06A1-038	L-LHG13-G06A	2013-06-10	10:45:00	2013-06-10 10:45:00	Leopard cat
lhg1115	L-LHG13-G06A1-039	L-LHG13-G06A	2013-06-10	10:45:00	2013-06-10 10:45:00	Leopard cat
lhg1115	L-LHG13-G06A1-040	L-LHG13-G06A	2013-06-10	10:45:00	2013-06-10 10:45:00	Leopard cat
lhg1115	L-LHG13-G06A1-041	L-LHG13-G06A	2013-06-10	10:45:00	2013-06-10 10:45:00	Leopard cat
lhg1115	L-LHG13-G06A1-042	L-LHG13-G06A	2013-06-10	10:45:00	2013-06-10 10:45:00	Leopard cat
lhg1115	L-LHG13-G06A1-043	L-LHG13-G06A	2013-06-10	10:45:00	2013-06-10 10:45:00	Leopard cat
lhg1115	L-LHG13-G06A1-044	L-LHG13-G06A	2013-06-10	10:45:00	2013-06-10 10:45:00	Leopard cat
lhg1115	L-LHG13-G06A1-045	L-LHG13-G06A	2013-06-10	10:45:00	2013-06-10 10:45:00	Leopard cat
lhg1115	L-LHG13-G06A1-046	L-LHG13-G06A	2013-06-10	10:45:00	2013-06-10 10:45:00	Leopard cat
lhg1115	L-LHG13-G06A1-047	L-LHG13-G06A	2013-06-10	10:45:00	2013-06-10 10:45:00	Leopard cat
lhg1115	L-LHG13-G06A1-048	L-LHG13-G06A	2013-06-10	10:45:00	2013-06-10 10:45:00	Leopard cat
lhg1115	L-LHG13-G06A1-049	L-LHG13-G06A	2013-06-10	10:45:00	2013-06-10 10:45:00	Leopard cat
lhg1115	L-LHG13-G06A1-050	L-LHG13-G06A	2013-06-10	10:45:00	2013-06-10 10:45:00	Leopard cat
lhg1115	L-LHG13-G06A1-051	L-LHG13-G06A	2013-06-10	10:45:00	2013-06-10 10:45:00	Leopard cat
lhg1115	L-LHG13-G06A1-052	L-LHG13-G06A	2013-06-10	10:45:00	2013-06-10 10:45:00	Leopard cat
lhg1115	L-LHG13-G06A1-053	L-LHG13-G06A	2013-06-10	10:45:00	2013-06-10 10:45:00	Leopard cat
lhg1115	L-LHG13-G06A1-054	L-LHG13-G06A	2013-06-10	10:45:00	2013-06-10 10:45:00	Leopard cat
lhg1115	L-LHG13-G06A1-055	L-LHG13-G06A	2013-06-10	10:45:00	2013-06-10 10:45:00	Leopard cat
lhg1115	L-LHG13-G06A1-056	L-LHG13-G06A	2013-06-10	10:45:00	2013-06-10 10:45:00	Leopard cat
lhg1115	L-LHG13-G06A1-057	L-LHG13-G06A	2013-06-10	10:45:00	2013-06-10 10:45:00	Leopard cat
lhg1115	L-LHG13-G06A1-058	L-LHG13-G06A	2013-06-10	10:45:00	2013-06-10 10:45:00	Leopard cat
lhg1115	L-LHG13-G06A1-059	L-LHG13-G06A	2013-06-10	10:45:00	2013-06-10 10:45:00	Leopard cat
lhg1115	L-LHG13-G06A1-060	L-LHG13-G06A	2013-06-10	10:45:00	2013-06-10 10:45:00	Leopard cat
lhg1115	L-LHG13-G06A1-061	L-LHG13-G06A	2013-06-10	10:46:00	2013-06-10 10:46:00	Leopard cat
lhg1115	L-LHG13-G06A1-062	L-LHG13-G06A	2013-06-10	10:46:00	2013-06-10 10:46:00	Leopard cat
lhg1115	L-LHG13-G06A1-063	L-LHG13-G06A	2013-06-10	10:46:00	2013-06-10 10:46:00	Leopard cat
lhg1115	L-LHG13-G06A1-064	L-LHG13-G06A	2013-06-10	10:46:00	2013-06-10 10:46:00	Leopard cat
lhg1115	L-LHG13-G06A1-065	L-LHG13-G06A	2013-06-10	10:46:00	2013-06-10 10:46:00	Leopard cat
lhg1115	L-LHG13-G06A1-066	L-LHG13-G06A	2013-06-10	10:46:00	2013-06-10 10:46:00	Leopard cat
lhg1115	L-LHG13-G06A1-067	L-LHG13-G06A	2013-06-10	10:46:00	2013-06-10 10:46:00	Leopard cat
lhg1115	L-LHG13-G06A1-068	L-LHG13-G06A	2013-06-10	10:46:00	2013-06-10 10:46:00	Leopard cat
lhg1115	L-LHG13-G06A1-069	L-LHG13-G06A	2013-06-10	10:46:00	2013-06-10 10:46:00	Leopard cat
lhg1115	L-LHG13-G06A1-070	L-LHG13-G06A	2013-06-10	10:46:00	2013-06-10 10:46:00	Leopard cat
lhg1115	L-LHG13-G06A1-071	L-LHG13-G06A	2013-06-10	10:47:00	2013-06-10 10:47:00	Leopard cat
lhg1115	L-LHG13-G06A1-072	L-LHG13-G06A	2013-06-10	10:47:00	2013-06-10 10:47:00	Leopard cat
lhg1115	L-LHG13-G06A1-211	L-LHG13-G06A	2013-06-10	19:53:00	2013-06-10 19:53:00	Leopard cat
lhg1115	L-LHG13-G06A1-212	L-LHG13-G06A	2013-06-10	19:53:00	2013-06-10 19:53:00	Leopard cat
lhg1115	L-LHG13-G06A1-213	L-LHG13-G06A	2013-06-10	19:53:00	2013-06-10 19:53:00	Leopard cat
lhg1115	L-LHG13-G06A1-214	L-LHG13-G06A	2013-06-10	19:53:00	2013-06-10 19:53:00	Leopard cat
lhg1115	L-LHG13-G06A1-215	L-LHG13-G06A	2013-06-10	19:53:00	2013-06-10 19:53:00	Leopard cat
lhg1115	L-LHG13-G06A1-216	L-LHG13-G06A	2013-06-10	19:53:00	2013-06-10 19:53:00	Leopard cat
lhg1115	L-LHG13-G06A1-217	L-LHG13-G06A	2013-06-10	19:53:00	2013-06-10 19:53:00	Leopard cat
lhg1115	L-LHG13-G06A1-218	L-LHG13-G06A	2013-06-10	19:53:00	2013-06-10 19:53:00	Leopard cat
lhg1115	L-LHG13-G06A1-219	L-LHG13-G06A	2013-06-10	19:53:00	2013-06-10 19:53:00	Leopard cat
lhg1115	L-LHG13-G06A1-220	L-LHG13-G06A	2013-06-10	19:53:00	2013-06-10 19:53:00	Leopard cat
lhg1115	L-LHG13-G06A1-221	L-LHG13-G06A	2013-06-10	19:55:00	2013-06-10 19:55:00	Leopard cat
lhg1115	L-LHG13-G06A1-222	L-LHG13-G06A	2013-06-10	19:55:00	2013-06-10 19:55:00	Leopard cat
lhg1115	L-LHG13-G06A1-223	L-LHG13-G06A	2013-06-10	19:55:00	2013-06-10 19:55:00	Leopard cat
lhg1115	L-LHG13-G06A1-224	L-LHG13-G06A	2013-06-10	19:55:00	2013-06-10 19:55:00	Leopard cat
lhg1115	L-LHG13-G06A1-225	L-LHG13-G06A	2013-06-10	19:55:00	2013-06-10 19:55:00	Leopard cat
lhg1115	L-LHG13-G06A1-226	L-LHG13-G06A	2013-06-10	19:55:00	2013-06-10 19:55:00	Leopard cat
lhg1115	L-LHG13-G06A1-227	L-LHG13-G06A	2013-06-10	19:55:00	2013-06-10 19:55:00	Leopard cat
lhg1115	L-LHG13-G06A1-228	L-LHG13-G06A	2013-06-10	19:55:00	2013-06-10 19:55:00	Leopard cat
lhg1115	L-LHG13-G06A1-229	L-LHG13-G06A	2013-06-10	19:55:00	2013-06-10 19:55:00	Leopard cat
lhg1115	L-LHG13-G06A1-230	L-LHG13-G06A	2013-06-10	19:55:00	2013-06-10 19:55:00	Leopard cat
lhg1115	L-LHG13-G06A1-231	L-LHG13-G06A	2013-06-10	19:55:00	2013-06-10 19:55:00	Leopard cat
lhg1115	L-LHG13-G06A1-232	L-LHG13-G06A	2013-06-10	19:55:00	2013-06-10 19:55:00	Leopard cat
lhg1115	L-LHG13-G06A1-233	L-LHG13-G06A	2013-06-10	19:55:00	2013-06-10 19:55:00	Leopard cat
lhg1115	L-LHG13-G06A1-234	L-LHG13-G06A	2013-06-10	19:55:00	2013-06-10 19:55:00	Leopard cat
lhg1115	L-LHG13-G06A1-301	L-LHG13-G06A	2013-06-17	02:52:00	2013-06-17 02:52:00	Leopard cat
lhg1115	L-LHG13-G06A1-302	L-LHG13-G06A	2013-06-17	02:52:00	2013-06-17 02:52:00	Leopard cat
lhg1115	L-LHG13-G06A1-303	L-LHG13-G06A	2013-06-17	02:52:00	2013-06-17 02:52:00	Leopard cat
lhg1115	L-LHG13-G06A1-304	L-LHG13-G06A	2013-06-17	02:52:00	2013-06-17 02:52:00	Leopard cat
lhg1115	L-LHG13-G06A1-305	L-LHG13-G06A	2013-06-17	02:52:00	2013-06-17 02:52:00	Leopard cat
lhg1115	L-LHG13-G06A1-306	L-LHG13-G06A	2013-06-17	02:52:00	2013-06-17 02:52:00	Leopard cat
lhg1115	L-LHG13-G06A1-307	L-LHG13-G06A	2013-06-17	02:52:00	2013-06-17 02:52:00	Leopard cat
lhg1115	L-LHG13-G06A1-308	L-LHG13-G06A	2013-06-17	02:52:00	2013-06-17 02:52:00	Leopard cat
lhg1115	L-LHG13-G06A1-309	L-LHG13-G06A	2013-06-17	02:52:00	2013-06-17 02:52:00	Leopard cat
lhg1115	L-LHG13-G06A1-310	L-LHG13-G06A	2013-06-17	02:52:00	2013-06-17 02:52:00	Leopard cat
lhg1115	L-LHG13-G06A1-311	L-LHG13-G06A	2013-06-17	02:53:00	2013-06-17 02:53:00	Leopard cat
lhg1115	L-LHG13-G06A1-312	L-LHG13-G06A	2013-06-17	02:53:00	2013-06-17 02:53:00	Leopard cat
lhg1115	L-LHG13-G06A1-313	L-LHG13-G06A	2013-06-17	02:53:00	2013-06-17 02:53:00	Leopard cat
lhg1115	L-LHG13-G06A1-314	L-LHG13-G06A	2013-06-17	02:53:00	2013-06-17 02:53:00	Leopard cat
lhg1115	L-LHG13-G06A1-315	L-LHG13-G06A	2013-06-17	02:53:00	2013-06-17 02:53:00	Leopard cat
lhg1115	L-LHG13-G06A1-401	L-LHG13-G06A	2013-07-24	20:35:00	2013-07-24 20:35:00	Leopard cat
lhg1115	L-LHG13-G06A1-402	L-LHG13-G06A	2013-07-24	20:35:00	2013-07-24 20:35:00	Leopard cat
lhg1115	L-LHG13-G06A1-403	L-LHG13-G06A	2013-07-24	20:35:00	2013-07-24 20:35:00	Leopard cat
lhg1115	L-LHG13-G06A1-404	L-LHG13-G06A	2013-07-24	20:35:00	2013-07-24 20:35:00	Leopard cat
lhg1115	L-LHG13-G06A1-405	L-LHG13-G06A	2013-07-24	20:35:00	2013-07-24 20:35:00	Leopard cat
lhg1115	L-LHG13-G06A1-406	L-LHG13-G06A	2013-07-24	20:35:00	2013-07-24 20:35:00	Leopard cat
lhg1115	L-LHG13-G06A1-407	L-LHG13-G06A	2013-07-24	20:35:00	2013-07-24 20:35:00	Leopard cat
lhg1115	L-LHG13-G06A1-408	L-LHG13-G06A	2013-07-24	20:35:00	2013-07-24 20:35:00	Leopard cat
lhg1115	L-LHG13-G06A1-409	L-LHG13-G06A	2013-07-24	20:35:00	2013-07-24 20:35:00	Leopard cat
lhg1115	L-LHG13-G06A1-410	L-LHG13-G06A	2013-07-24	20:35:00	2013-07-24 20:35:00	Leopard cat
lhg1115	L-LHG13-G06A1-411	L-LHG13-G06A	2013-07-24	20:35:00	2013-07-24 20:35:00	Leopard cat
lhg1115	L-LHG13-G06A1-421	L-LHG13-G06A	2013-07-24	20:36:00	2013-07-24 20:36:00	Leopard cat
lhg1115	L-LHG13-G06A1-422	L-LHG13-G06A	2013-07-24	20:36:00	2013-07-24 20:36:00	Leopard cat
lhg1115	L-LHG13-G06A1-661	L-LHG13-G06A	2013-09-02	01:43:00	2013-09-02 01:43:00	Leopard cat
lhg1115	L-LHG13-G06A1-662	L-LHG13-G06A	2013-09-02	01:43:00	2013-09-02 01:43:00	Leopard cat
lhg1115	L-LHG13-G06A1-663	L-LHG13-G06A	2013-09-02	01:43:00	2013-09-02 01:43:00	Leopard cat
lhg1115	L-LHG13-G06A1-671	L-LHG13-G06A	2013-09-02	21:25:00	2013-09-02 21:25:00	Leopard cat
lhg1115	L-LHG13-G06A1-672	L-LHG13-G06A	2013-09-02	21:25:00	2013-09-02 21:25:00	Leopard cat
lhg1115	L-LHG13-G06A1-673	L-LHG13-G06A	2013-09-02	21:25:00	2013-09-02 21:25:00	Leopard cat
lhg1115	L-LHG13-G06A1-721	L-LHG13-G06A	2013-09-07	05:43:00	2013-09-07 05:43:00	Leopard cat
lhg1115	L-LHG13-G06A1-722	L-LHG13-G06A	2013-09-07	05:43:00	2013-09-07 05:43:00	Leopard cat
lhg1115	L-LHG13-G06A2-1021	L-LHG13-G06A	2013-09-22	03:26:00	2013-09-22 03:26:00	Masked palm civet
lhg1115	L-LHG13-G06A2-1022	L-LHG13-G06A	2013-09-22	03:26:00	2013-09-22 03:26:00	Masked palm civet
lhg1115	L-LHG13-G06A2-1023	L-LHG13-G06A	2013-09-22	03:26:00	2013-09-22 03:26:00	Masked palm civet
lhg1115	L-LHG13-G06A2-1024	L-LHG13-G06A	2013-09-22	03:26:00	2013-09-22 03:26:00	Masked palm civet
lhg1115	L-LHG13-G06A2-1231	L-LHG13-G06A	2013-09-27	19:10:00	2013-09-27 19:10:00	Leopard cat
lhg1115	L-LHG13-G06A2-1232	L-LHG13-G06A	2013-09-27	19:10:00	2013-09-27 19:10:00	Leopard cat
lhg1115	L-LHG13-G06A2-1233	L-LHG13-G06A	2013-09-27	19:10:00	2013-09-27 19:10:00	Leopard cat
lhg1115	L-LHG13-G06A2-1234	L-LHG13-G06A	2013-09-27	19:10:00	2013-09-27 19:10:00	Leopard cat
lhg1115	L-LHG13-G06A2-1261	L-LHG13-G06A	2013-10-08	09:53:00	2013-10-08 09:53:00	Asitic golden cat
lhg1115	L-LHG13-G06A2-1262	L-LHG13-G06A	2013-10-08	09:53:00	2013-10-08 09:53:00	Asitic golden cat
lhg1115	L-LHG13-G06A2-1263	L-LHG13-G06A	2013-10-08	09:54:00	2013-10-08 09:54:00	Asitic golden cat
lhg1115	L-LHG13-G06A2-1264	L-LHG13-G06A	2013-10-08	09:54:00	2013-10-08 09:54:00	Asitic golden cat
lhg1115	L-LHG13-G06A2-1265	L-LHG13-G06A	2013-10-08	09:54:00	2013-10-08 09:54:00	Asitic golden cat
lhg1115	L-LHG13-G06A2-1266	L-LHG13-G06A	2013-10-08	09:54:00	2013-10-08 09:54:00	Asitic golden cat
lhg1115	L-LHG13-G06A2-1267	L-LHG13-G06A	2013-10-08	09:54:00	2013-10-08 09:54:00	Asitic golden cat
lhg1115	L-LHG13-G06A2-1268	L-LHG13-G06A	2013-10-08	09:54:00	2013-10-08 09:54:00	Asitic golden cat
lhg1115	L-LHG13-G06A2-1269	L-LHG13-G06A	2013-10-08	09:54:00	2013-10-08 09:54:00	Asitic golden cat
lhg1115	L-LHG13-G06A2-1270	L-LHG13-G06A	2013-10-08	09:54:00	2013-10-08 09:54:00	Asitic golden cat
lhg1115	L-LHG13-G06A2-1271	L-LHG13-G06A	2013-10-08	09:54:00	2013-10-08 09:54:00	Asitic golden cat
lhg1115	L-LHG13-G06A2-1272	L-LHG13-G06A	2013-10-08	09:54:00	2013-10-08 09:54:00	Asitic golden cat
lhg1115	L-LHG13-G06A2-1273	L-LHG13-G06A	2013-10-08	09:54:00	2013-10-08 09:54:00	Asitic golden cat
lhg1115	L-LHG13-G06A2-1274	L-LHG13-G06A	2013-10-08	09:54:00	2013-10-08 09:54:00	Asitic golden cat
lhg1115	L-LHG13-G06A2-1275	L-LHG13-G06A	2013-10-08	09:54:00	2013-10-08 09:54:00	Asitic golden cat
lhg1115	L-LHG13-G06A2-1276	L-LHG13-G06A	2013-10-08	09:54:00	2013-10-08 09:54:00	Asitic golden cat
lhg1115	L-LHG13-G06A2-1277	L-LHG13-G06A	2013-10-08	09:54:00	2013-10-08 09:54:00	Asitic golden cat
lhg1115	L-LHG13-G06A2-1278	L-LHG13-G06A	2013-10-08	09:54:00	2013-10-08 09:54:00	Asitic golden cat
lhg1115	L-LHG13-G06A2-1279	L-LHG13-G06A	2013-10-08	09:54:00	2013-10-08 09:54:00	Asitic golden cat
lhg1115	L-LHG13-G06A2-1280	L-LHG13-G06A	2013-10-08	09:54:00	2013-10-08 09:54:00	Asitic golden cat
lhg1115	L-LHG13-G06A2-1281	L-LHG13-G06A	2013-10-08	09:54:00	2013-10-08 09:54:00	Asitic golden cat
lhg1115	L-LHG13-G06A2-1282	L-LHG13-G06A	2013-10-08	09:54:00	2013-10-08 09:54:00	Asitic golden cat
lhg1115	L-LHG13-G06A2-1283	L-LHG13-G06A	2013-10-08	09:54:00	2013-10-08 09:54:00	Asitic golden cat
lhg1115	L-LHG13-G06A2-1651	L-LHG13-G06A	2013-10-14	04:07:00	2013-10-14 04:07:00	Masked palm civet
lhg1115	L-LHG13-G06A2-1652	L-LHG13-G06A	2013-10-14	04:07:00	2013-10-14 04:07:00	Masked palm civet
lhg1115	L-LHG13-G06A2-1653	L-LHG13-G06A	2013-10-14	04:07:00	2013-10-14 04:07:00	Masked palm civet
lhg1115	L-LHG13-G06A2-1654	L-LHG13-G06A	2013-10-14	04:07:00	2013-10-14 04:07:00	Masked palm civet
lhg1115	L-LHG13-G06A2-1655	L-LHG13-G06A	2013-10-14	04:07:00	2013-10-14 04:07:00	Masked palm civet
lhg1115	L-LHG13-G06A2-1656	L-LHG13-G06A	2013-10-14	04:07:00	2013-10-14 04:07:00	Masked palm civet
lhg1115	L-LHG13-G06A2-1657	L-LHG13-G06A	2013-10-14	04:07:00	2013-10-14 04:07:00	Masked palm civet
lhg1115	L-LHG13-G06A2-2811	L-LHG13-G06A	2013-10-25	23:06:00	2013-10-25 23:06:00	Asitic golden cat
lhg1115	L-LHG13-G06A2-2812	L-LHG13-G06A	2013-10-25	23:06:00	2013-10-25 23:06:00	Asitic golden cat
lhg1115	L-LHG13-G06A2-2813	L-LHG13-G06A	2013-10-25	23:06:00	2013-10-25 23:06:00	Asitic golden cat
lhg1115	L-LHG13-G06A2-2814	L-LHG13-G06A	2013-10-25	23:06:00	2013-10-25 23:06:00	Asitic golden cat
lhg1115	L-LHG13-G06A2-2815	L-LHG13-G06A	2013-10-25	23:06:00	2013-10-25 23:06:00	Asitic golden cat
lhg1115	L-LHG13-G06A2-2816	L-LHG13-G06A	2013-10-25	23:06:00	2013-10-25 23:06:00	Asitic golden cat
lhg1115	L-LHG13-G06A2-2817	L-LHG13-G06A	2013-10-25	23:06:00	2013-10-25 23:06:00	Asitic golden cat
lhg1115	L-LHG13-H06A-026	L-LHG13-H06A	2013-07-30	22:27:00	2013-07-30 22:27:00	Masked palm civet
lhg1115	L-LHG13-H06A-027	L-LHG13-H06A	2013-07-30	22:27:00	2013-07-30 22:27:00	Masked palm civet
lhg1115	L-LHG13-H06A-055	L-LHG13-H06A	2013-08-13	19:15:00	2013-08-13 19:15:00	Asitic golden cat
lhg1115	L-LHG13-H06A-056	L-LHG13-H06A	2013-08-13	19:15:00	2013-08-13 19:15:00	Asitic golden cat
lhg1115	L-LHG13-H07A-021	L-LHG13-H07A	2013-09-15	00:37:00	2013-09-15 00:37:00	Siberian weasel
lhg1115	L-LHG13-H07A-022	L-LHG13-H07A	2013-09-15	00:37:00	2013-09-15 00:37:00	Siberian weasel
lhg1115	L-LHG13-H07A-041	L-LHG13-H07A	2013-09-21	23:35:00	2013-09-21 23:35:00	Siberian weasel
lhg1115	L-LHG13-H07A-042	L-LHG13-H07A	2013-09-21	23:35:00	2013-09-21 23:35:00	Siberian weasel
lhg1115	L-LHG13-H07A-043	L-LHG13-H07A	2013-09-21	23:35:00	2013-09-21 23:35:00	Siberian weasel
lhg1115	L-LHG13-H07A-044	L-LHG13-H07A	2013-09-21	23:35:00	2013-09-21 23:35:00	Siberian weasel
lhg1115	L-LHG13-H07A-045	L-LHG13-H07A	2013-09-21	23:35:00	2013-09-21 23:35:00	Siberian weasel
lhg1115	L-LHG13-H07A-051	L-LHG13-H07A	2013-09-22	06:45:00	2013-09-22 06:45:00	Siberian weasel
lhg1115	L-LHG13-H07A-052	L-LHG13-H07A	2013-09-22	06:45:00	2013-09-22 06:45:00	Siberian weasel
lhg1115	L-LHG13-H07A-053	L-LHG13-H07A	2013-09-22	06:45:00	2013-09-22 06:45:00	Siberian weasel
lhg1115	L-LHG13-H07A-054	L-LHG13-H07A	2013-09-22	06:45:00	2013-09-22 06:45:00	Siberian weasel
lhg1115	L-LHG13-H07A-055	L-LHG13-H07A	2013-09-22	06:46:00	2013-09-22 06:46:00	Siberian weasel
lhg1115	L-LHG13-H07A-056	L-LHG13-H07A	2013-09-22	06:46:00	2013-09-22 06:46:00	Siberian weasel
lhg1115	L-LHG13-H07A-057	L-LHG13-H07A	2013-09-22	06:46:00	2013-09-22 06:46:00	Siberian weasel
lhg1115	L-LHG13-H07A-058	L-LHG13-H07A	2013-09-22	06:46:00	2013-09-22 06:46:00	Siberian weasel
lhg1115	L-LHG13-H07A-059	L-LHG13-H07A	2013-09-22	06:46:00	2013-09-22 06:46:00	Siberian weasel
lhg1115	L-LHG13-H07A-060	L-LHG13-H07A	2013-09-22	06:46:00	2013-09-22 06:46:00	Siberian weasel
lhg1115	L-LHG13-H07A-061	L-LHG13-H07A	2013-09-22	06:46:00	2013-09-22 06:46:00	Siberian weasel
lhg1115	L-LHG13-H07A-062	L-LHG13-H07A	2013-09-22	06:46:00	2013-09-22 06:46:00	Siberian weasel
lhg1115	L-LHG13-H07A-063	L-LHG13-H07A	2013-09-22	06:46:00	2013-09-22 06:46:00	Siberian weasel
lhg1115	L-LHG13-H07A-064	L-LHG13-H07A	2013-09-22	06:46:00	2013-09-22 06:46:00	Siberian weasel
lhg1115	L-LHG13-H07A-065	L-LHG13-H07A	2013-09-22	06:46:00	2013-09-22 06:46:00	Siberian weasel
lhg1115	L-LHG13-H07A-066	L-LHG13-H07A	2013-09-22	06:46:00	2013-09-22 06:46:00	Siberian weasel
lhg1115	L-LHG13-H07A-067	L-LHG13-H07A	2013-09-22	06:46:00	2013-09-22 06:46:00	Siberian weasel
lhg1115	L-LHG13-H07A-068	L-LHG13-H07A	2013-09-22	06:46:00	2013-09-22 06:46:00	Siberian weasel
lhg1115	L-LHG13-H07A-069	L-LHG13-H07A	2013-09-22	06:46:00	2013-09-22 06:46:00	Siberian weasel
lhg1115	L-LHG13-H07A-070	L-LHG13-H07A	2013-09-22	06:46:00	2013-09-22 06:46:00	Siberian weasel
lhg1115	L-LHG13-H07A-071	L-LHG13-H07A	2013-10-04	02:02:00	2013-10-04 02:02:00	Siberian weasel
lhg1115	L-LHG13-H07A-072	L-LHG13-H07A	2013-10-04	02:02:00	2013-10-04 02:02:00	Siberian weasel
lhg1115	L-LHG13-H07A-073	L-LHG13-H07A	2013-10-04	02:02:00	2013-10-04 02:02:00	Siberian weasel
lhg1115	L-LHG13-H07A-074	L-LHG13-H07A	2013-10-04	02:02:00	2013-10-04 02:02:00	Siberian weasel
lhg1115	L-LHG13-H07A-075	L-LHG13-H07A	2013-10-04	02:02:00	2013-10-04 02:02:00	Siberian weasel
lhg1115	L-LHG13-H07A-076	L-LHG13-H07A	2013-10-04	02:02:00	2013-10-04 02:02:00	Siberian weasel
lhg1115	L-LHG13-H07A-077	L-LHG13-H07A	2013-10-04	02:02:00	2013-10-04 02:02:00	Siberian weasel
lhg1115	L-LHG13-H07A-078	L-LHG13-H07A	2013-10-04	02:02:00	2013-10-04 02:02:00	Siberian weasel
lhg1115	L-LHG13-H07A-079	L-LHG13-H07A	2013-10-04	02:02:00	2013-10-04 02:02:00	Siberian weasel
lhg1115	L-LHG13-H07A-080	L-LHG13-H07A	2013-10-04	02:03:00	2013-10-04 02:03:00	Siberian weasel
lhg1115	L-LHG13-H07A-081	L-LHG13-H07A	2013-10-04	02:03:00	2013-10-04 02:03:00	Siberian weasel
lhg1115	L-LHG13-H07A-082	L-LHG13-H07A	2013-10-04	02:03:00	2013-10-04 02:03:00	Siberian weasel
lhg1115	L-LHG13-H07A-091	L-LHG13-H07A	2013-10-04	02:03:00	2013-10-04 02:03:00	Siberian weasel
lhg1115	L-LHG13-H07A-092	L-LHG13-H07A	2013-10-04	02:03:00	2013-10-04 02:03:00	Siberian weasel
lhg1115	L-LHG13-H07A-094	L-LHG13-H07A	2013-10-04	02:03:00	2013-10-04 02:03:00	Siberian weasel
lhg1115	L-LHG13-H07A-095	L-LHG13-H07A	2013-10-04	02:03:00	2013-10-04 02:03:00	Siberian weasel
lhg1115	L-LHG13-H07A-096	L-LHG13-H07A	2013-10-04	02:03:00	2013-10-04 02:03:00	Siberian weasel
lhg1115	L-LHG13-H07A-097	L-LHG13-H07A	2013-10-04	02:03:00	2013-10-04 02:03:00	Siberian weasel
lhg1115	L-LHG13-H07A-098	L-LHG13-H07A	2013-10-04	02:03:00	2013-10-04 02:03:00	Siberian weasel
lhg1115	L-LHG13-H07A-101	L-LHG13-H07A	2013-10-04	23:02:00	2013-10-04 23:02:00	Siberian weasel
lhg1115	L-LHG13-H07A-102	L-LHG13-H07A	2013-10-04	23:02:00	2013-10-04 23:02:00	Siberian weasel
lhg1115	L-LHG13-H07A-103	L-LHG13-H07A	2013-10-04	23:02:00	2013-10-04 23:02:00	Siberian weasel
lhg1115	L-LHG13-H07A-104	L-LHG13-H07A	2013-10-04	23:02:00	2013-10-04 23:02:00	Siberian weasel
lhg1115	L-LHG13-H07A-105	L-LHG13-H07A	2013-10-04	23:02:00	2013-10-04 23:02:00	Siberian weasel
lhg1115	L-LHG13-H07A-111	L-LHG13-H07A	2013-10-07	23:19:00	2013-10-07 23:19:00	Siberian weasel
lhg1115	L-LHG13-H07A-112	L-LHG13-H07A	2013-10-07	23:19:00	2013-10-07 23:19:00	Siberian weasel
lhg1115	L-LHG13-H07A-113	L-LHG13-H07A	2013-10-07	23:19:00	2013-10-07 23:19:00	Siberian weasel
lhg1115	L-LHG13-H07A-114	L-LHG13-H07A	2013-10-07	23:19:00	2013-10-07 23:19:00	Siberian weasel
lhg1115	L-LHG13-H07A-115	L-LHG13-H07A	2013-10-07	23:19:00	2013-10-07 23:19:00	Siberian weasel
lhg1115	L-LHG13-H07A-116	L-LHG13-H07A	2013-10-07	23:19:00	2013-10-07 23:19:00	Siberian weasel
lhg1115	L-LHG13-H07A-117	L-LHG13-H07A	2013-10-07	23:19:00	2013-10-07 23:19:00	Siberian weasel
lhg1115	L-LHG13-H07A-118	L-LHG13-H07A	2013-10-07	23:19:00	2013-10-07 23:19:00	Siberian weasel
lhg1115	L-LHG13-H07A-119	L-LHG13-H07A	2013-10-07	23:19:00	2013-10-07 23:19:00	Siberian weasel
lhg1115	L-LHG13-H07A-120	L-LHG13-H07A	2013-10-07	23:19:00	2013-10-07 23:19:00	Siberian weasel
lhg1115	L-LHG13-H07A-121	L-LHG13-H07A	2013-10-19	20:45:00	2013-10-19 20:45:00	Siberian weasel
lhg1115	L-LHG13-H07A-122	L-LHG13-H07A	2013-10-19	20:45:00	2013-10-19 20:45:00	Siberian weasel
lhg1115	L-LHG13-H07A-123	L-LHG13-H07A	2013-10-19	20:45:00	2013-10-19 20:45:00	Siberian weasel
lhg1115	L-LHG13-H07A-124	L-LHG13-H07A	2013-10-19	20:45:00	2013-10-19 20:45:00	Siberian weasel
lhg1115	L-LHG13-I01A-0091	L-LHG13-I01A	2013-05-02	15:37:00	2013-05-02 15:37:00	Siberian weasel
lhg1115	L-LHG13-I01A-0092	L-LHG13-I01A	2013-05-02	15:37:00	2013-05-02 15:37:00	Siberian weasel
lhg1115	L-LHG13-I01A-0093	L-LHG13-I01A	2013-05-02	15:37:00	2013-05-02 15:37:00	Siberian weasel
lhg1115	L-LHG13-I01A-0094	L-LHG13-I01A	2013-05-02	15:37:00	2013-05-02 15:37:00	Siberian weasel
lhg1115	L-LHG13-I01A-0095	L-LHG13-I01A	2013-05-02	15:37:00	2013-05-02 15:37:00	Siberian weasel
lhg1115	L-LHG13-I01A-0096	L-LHG13-I01A	2013-05-02	15:37:00	2013-05-02 15:37:00	Siberian weasel
lhg1115	L-LHG13-I01A-0097	L-LHG13-I01A	2013-05-02	15:37:00	2013-05-02 15:37:00	Siberian weasel
lhg1115	L-LHG13-I01A-0098	L-LHG13-I01A	2013-05-02	15:37:00	2013-05-02 15:37:00	Siberian weasel
lhg1115	L-LHG13-I01A-0681	L-LHG13-I01A	2013-06-15	09:08:00	2013-06-15 09:08:00	Yellow-throated marten
lhg1115	L-LHG13-I01A-0682	L-LHG13-I01A	2013-06-15	09:08:00	2013-06-15 09:08:00	Yellow-throated marten
lhg1115	L-LHG13-I01A-0683	L-LHG13-I01A	2013-06-15	09:08:00	2013-06-15 09:08:00	Yellow-throated marten
lhg1115	L-LHG13-I01A-0684	L-LHG13-I01A	2013-06-15	09:08:00	2013-06-15 09:08:00	Yellow-throated marten
lhg1115	L-LHG13-I01A-0685	L-LHG13-I01A	2013-06-15	09:08:00	2013-06-15 09:08:00	Yellow-throated marten
lhg1115	L-LHG13-I01A-0686	L-LHG13-I01A	2013-06-15	09:08:00	2013-06-15 09:08:00	Yellow-throated marten
lhg1115	L-LHG13-I01A-0687	L-LHG13-I01A	2013-06-15	09:08:00	2013-06-15 09:08:00	Yellow-throated marten
lhg1115	L-LHG13-I01A-0931	L-LHG13-I01A	2013-07-02	06:49:00	2013-07-02 06:49:00	Yellow-throated marten
lhg1115	L-LHG13-I01A-0932	L-LHG13-I01A	2013-07-02	06:49:00	2013-07-02 06:49:00	Yellow-throated marten
lhg1115	L-LHG13-I01A-0933	L-LHG13-I01A	2013-07-02	06:49:00	2013-07-02 06:49:00	Yellow-throated marten
lhg1115	L-LHG13-I01A-0941	L-LHG13-I01A	2013-07-02	06:49:00	2013-07-02 06:49:00	Yellow-throated marten
lhg1115	L-LHG13-I01A-0942	L-LHG13-I01A	2013-07-02	06:49:00	2013-07-02 06:49:00	Yellow-throated marten
lhg1115	L-LHG13-I01A-1661	L-LHG13-I01A	2013-09-29	15:33:00	2013-09-29 15:33:00	Hog badger
lhg1115	L-LHG13-I01A-1662	L-LHG13-I01A	2013-09-29	15:33:00	2013-09-29 15:33:00	Hog badger
lhg1115	L-LHG13-I01A-1663	L-LHG13-I01A	2013-09-29	15:33:00	2013-09-29 15:33:00	Hog badger
lhg1115	L-LHG13-I01A-1664	L-LHG13-I01A	2013-09-29	15:33:00	2013-09-29 15:33:00	Hog badger
lhg1115	L-LHG13-I01A-1665	L-LHG13-I01A	2013-09-29	15:33:00	2013-09-29 15:33:00	Hog badger
lhg1115	L-LHG13-I01A-1666	L-LHG13-I01A	2013-09-29	15:33:00	2013-09-29 15:33:00	Hog badger
lhg1115	L-LHG13-I01A-1667	L-LHG13-I01A	2013-09-29	15:33:00	2013-09-29 15:33:00	Hog badger
lhg1115	L-LHG13-I01A-1668	L-LHG13-I01A	2013-09-29	15:33:00	2013-09-29 15:33:00	Hog badger
lhg1115	L-LHG13-I01A-1669	L-LHG13-I01A	2013-09-29	15:33:00	2013-09-29 15:33:00	Hog badger
lhg1115	L-LHG13-I01A-1670	L-LHG13-I01A	2013-09-29	15:33:00	2013-09-29 15:33:00	Hog badger
lhg1115	L-LHG13-I01B-1091	L-LHG13-I01B	2013-08-03	18:45:00	2013-08-03 18:45:00	Asitic golden cat
lhg1115	L-LHG13-I01B-1092	L-LHG13-I01B	2013-08-03	18:45:00	2013-08-03 18:45:00	Asitic golden cat
lhg1115	L-LHG13-I01B-1093	L-LHG13-I01B	2013-08-03	18:45:00	2013-08-03 18:45:00	Asitic golden cat
lhg1115	L-LHG13-I01B-1094	L-LHG13-I01B	2013-08-03	18:45:00	2013-08-03 18:45:00	Asitic golden cat
lhg1115	L-LHG13-I01B-1095	L-LHG13-I01B	2013-08-03	18:45:00	2013-08-03 18:45:00	Asitic golden cat
lhg1115	L-LHG13-I01B-1096	L-LHG13-I01B	2013-08-03	18:45:00	2013-08-03 18:45:00	Asitic golden cat
lhg1115	L-LHG13-I01B-1097	L-LHG13-I01B	2013-08-03	18:45:00	2013-08-03 18:45:00	Asitic golden cat
lhg1115	L-LHG13-I01B-1098	L-LHG13-I01B	2013-08-03	18:45:00	2013-08-03 18:45:00	Asitic golden cat
lhg1115	L-LHG13-I01B-1099	L-LHG13-I01B	2013-08-03	18:45:00	2013-08-03 18:45:00	Asitic golden cat
lhg1115	L-LHG13-I01B-1100	L-LHG13-I01B	2013-08-03	18:45:00	2013-08-03 18:45:00	Asitic golden cat
lhg1115	L-LHG13-I01B-1121	L-LHG13-I01B	2013-08-10	02:56:00	2013-08-10 02:56:00	Siberian weasel
lhg1115	L-LHG13-I01B-1122	L-LHG13-I01B	2013-08-10	02:56:00	2013-08-10 02:56:00	Siberian weasel
lhg1115	L-LHG13-I01B-1123	L-LHG13-I01B	2013-08-10	02:56:00	2013-08-10 02:56:00	Siberian weasel
lhg1115	L-LHG13-I01B-1124	L-LHG13-I01B	2013-08-10	02:56:00	2013-08-10 02:56:00	Siberian weasel
lhg1115	L-LHG13-I01B-1125	L-LHG13-I01B	2013-08-10	02:56:00	2013-08-10 02:56:00	Siberian weasel
lhg1115	L-LHG13-I01B-1126	L-LHG13-I01B	2013-08-10	02:56:00	2013-08-10 02:56:00	Siberian weasel
lhg1115	L-LHG13-I01B-1127	L-LHG13-I01B	2013-08-10	02:56:00	2013-08-10 02:56:00	Siberian weasel
lhg1115	L-LHG13-I01B-1128	L-LHG13-I01B	2013-08-10	02:56:00	2013-08-10 02:56:00	Siberian weasel
lhg1115	L-LHG13-I01B-1129	L-LHG13-I01B	2013-08-10	02:56:00	2013-08-10 02:56:00	Siberian weasel
lhg1115	L-LHG13-I01B-1130	L-LHG13-I01B	2013-08-10	02:56:00	2013-08-10 02:56:00	Siberian weasel
lhg1115	L-LHG13-I01B-1191	L-LHG13-I01B	2013-08-10	21:41:00	2013-08-10 21:41:00	Siberian weasel
lhg1115	L-LHG13-I01B-1192	L-LHG13-I01B	2013-08-10	21:41:00	2013-08-10 21:41:00	Siberian weasel
lhg1115	L-LHG13-I01B-1281	L-LHG13-I01B	2013-08-24	03:15:00	2013-08-24 03:15:00	Siberian weasel
lhg1115	L-LHG13-I01B-1282	L-LHG13-I01B	2013-08-24	03:15:00	2013-08-24 03:15:00	Siberian weasel
lhg1115	L-LHG13-I01B-1283	L-LHG13-I01B	2013-08-24	03:15:00	2013-08-24 03:15:00	Siberian weasel
lhg1115	L-LHG13-I01B-1284	L-LHG13-I01B	2013-08-24	03:15:00	2013-08-24 03:15:00	Siberian weasel
lhg1115	L-LHG13-I01B-1285	L-LHG13-I01B	2013-08-24	03:15:00	2013-08-24 03:15:00	Siberian weasel
lhg1115	L-LHG13-I01B-1286	L-LHG13-I01B	2013-08-24	03:15:00	2013-08-24 03:15:00	Siberian weasel
lhg1115	L-LHG13-I01B-1287	L-LHG13-I01B	2013-08-24	03:15:00	2013-08-24 03:15:00	Siberian weasel
lhg1115	L-LHG13-I01B-1288	L-LHG13-I01B	2013-08-24	03:15:00	2013-08-24 03:15:00	Siberian weasel
lhg1115	L-LHG13-I01B-1289	L-LHG13-I01B	2013-08-24	03:15:00	2013-08-24 03:15:00	Siberian weasel
lhg1115	L-LHG13-I01B-1290	L-LHG13-I01B	2013-08-24	03:15:00	2013-08-24 03:15:00	Siberian weasel
lhg1115	L-LHG13-I01B-1291	L-LHG13-I01B	2013-08-24	03:16:00	2013-08-24 03:16:00	Siberian weasel
lhg1115	L-LHG13-I01B-1292	L-LHG13-I01B	2013-08-24	03:16:00	2013-08-24 03:16:00	Siberian weasel
lhg1115	L-LHG13-I01B-1293	L-LHG13-I01B	2013-08-24	03:16:00	2013-08-24 03:16:00	Siberian weasel
lhg1115	L-LHG13-I01B-1294	L-LHG13-I01B	2013-08-24	03:16:00	2013-08-24 03:16:00	Siberian weasel
lhg1115	L-LHG13-I01B-1295	L-LHG13-I01B	2013-08-24	03:16:00	2013-08-24 03:16:00	Siberian weasel
lhg1115	L-LHG13-I01B-1296	L-LHG13-I01B	2013-08-24	03:16:00	2013-08-24 03:16:00	Siberian weasel
lhg1115	L-LHG13-I01B-1297	L-LHG13-I01B	2013-08-24	03:16:00	2013-08-24 03:16:00	Siberian weasel
lhg1115	L-LHG13-I01B-1298	L-LHG13-I01B	2013-08-24	03:16:00	2013-08-24 03:16:00	Siberian weasel
lhg1115	L-LHG13-I01B-1299	L-LHG13-I01B	2013-08-24	03:16:00	2013-08-24 03:16:00	Siberian weasel
lhg1115	L-LHG13-I01B-1300	L-LHG13-I01B	2013-08-24	03:16:00	2013-08-24 03:16:00	Siberian weasel
lhg1115	L-LHG13-I01B-1301	L-LHG13-I01B	2013-08-24	03:16:00	2013-08-24 03:16:00	Siberian weasel
lhg1115	L-LHG13-I01B-1302	L-LHG13-I01B	2013-08-24	03:16:00	2013-08-24 03:16:00	Siberian weasel
lhg1115	L-LHG13-I01B-1303	L-LHG13-I01B	2013-08-24	03:16:00	2013-08-24 03:16:00	Siberian weasel
lhg1115	L-LHG13-I01B-1304	L-LHG13-I01B	2013-08-24	03:16:00	2013-08-24 03:16:00	Siberian weasel
lhg1115	L-LHG13-I01B-1305	L-LHG13-I01B	2013-08-24	03:17:00	2013-08-24 03:17:00	Siberian weasel
lhg1115	L-LHG13-I01B-1306	L-LHG13-I01B	2013-08-24	03:17:00	2013-08-24 03:17:00	Siberian weasel
lhg1115	L-LHG13-I01B-1307	L-LHG13-I01B	2013-08-24	03:17:00	2013-08-24 03:17:00	Siberian weasel
lhg1115	L-LHG13-I01B-1308	L-LHG13-I01B	2013-08-24	03:17:00	2013-08-24 03:17:00	Siberian weasel
lhg1115	L-LHG13-I01B-1309	L-LHG13-I01B	2013-08-24	03:17:00	2013-08-24 03:17:00	Siberian weasel
lhg1115	L-LHG13-I01B-1310	L-LHG13-I01B	2013-08-24	03:17:00	2013-08-24 03:17:00	Siberian weasel
lhg1115	L-LHG13-I01B-1311	L-LHG13-I01B	2013-08-24	03:22:00	2013-08-24 03:22:00	Siberian weasel
lhg1115	L-LHG13-I01B-1312	L-LHG13-I01B	2013-08-24	03:22:00	2013-08-24 03:22:00	Siberian weasel
lhg1115	L-LHG13-I01B-1313	L-LHG13-I01B	2013-08-24	03:22:00	2013-08-24 03:22:00	Siberian weasel
lhg1115	L-LHG13-I01B-1314	L-LHG13-I01B	2013-08-24	03:22:00	2013-08-24 03:22:00	Siberian weasel
lhg1115	L-LHG13-I01B-1315	L-LHG13-I01B	2013-08-24	03:22:00	2013-08-24 03:22:00	Siberian weasel
lhg1115	L-LHG13-I01B-1316	L-LHG13-I01B	2013-08-24	03:22:00	2013-08-24 03:22:00	Siberian weasel
lhg1115	L-LHG13-I01B-1317	L-LHG13-I01B	2013-08-24	03:22:00	2013-08-24 03:22:00	Siberian weasel
lhg1115	L-LHG13-I01B-1341	L-LHG13-I01B	2013-09-15	23:31:00	2013-09-15 23:31:00	Siberian weasel
lhg1115	L-LHG13-I01B-1342	L-LHG13-I01B	2013-09-15	23:31:00	2013-09-15 23:31:00	Siberian weasel
lhg1115	L-LHG13-I01B-1343	L-LHG13-I01B	2013-09-15	23:31:00	2013-09-15 23:31:00	Siberian weasel
lhg1115	L-LHG13-I01B-1344	L-LHG13-I01B	2013-09-15	23:31:00	2013-09-15 23:31:00	Siberian weasel
lhg1115	L-LHG13-I01B-1351	L-LHG13-I01B	2013-09-19	18:50:00	2013-09-19 18:50:00	Hog badger
lhg1115	L-LHG13-I01B-1352	L-LHG13-I01B	2013-09-19	18:50:00	2013-09-19 18:50:00	Hog badger
lhg1115	L-LHG13-I01B-1353	L-LHG13-I01B	2013-09-19	18:50:00	2013-09-19 18:50:00	Hog badger
lhg1115	L-LHG13-I01B-1354	L-LHG13-I01B	2013-09-19	18:50:00	2013-09-19 18:50:00	Hog badger
lhg1115	L-LHG13-I01B-1355	L-LHG13-I01B	2013-09-19	18:50:00	2013-09-19 18:50:00	Hog badger
lhg1115	L-LHG13-I01B-1356	L-LHG13-I01B	2013-09-19	18:50:00	2013-09-19 18:50:00	Hog badger
lhg1115	L-LHG13-I01B-1357	L-LHG13-I01B	2013-09-19	18:50:00	2013-09-19 18:50:00	Hog badger
lhg1115	L-LHG13-I01B-1358	L-LHG13-I01B	2013-09-19	18:50:00	2013-09-19 18:50:00	Hog badger
lhg1115	L-LHG13-I01B-1359	L-LHG13-I01B	2013-09-19	18:50:00	2013-09-19 18:50:00	Hog badger
lhg1115	L-LHG13-I01B-1360	L-LHG13-I01B	2013-09-19	18:50:00	2013-09-19 18:50:00	Hog badger
lhg1115	L-LHG13-I01B-1421	L-LHG13-I01B	2013-10-02	05:21:00	2013-10-02 05:21:00	Hog badger
lhg1115	L-LHG13-I01B-1422	L-LHG13-I01B	2013-10-02	05:21:00	2013-10-02 05:21:00	Hog badger
lhg1115	L-LHG13-I01B-1423	L-LHG13-I01B	2013-10-02	05:21:00	2013-10-02 05:21:00	Hog badger
lhg1115	L-LHG13-I01B-1424	L-LHG13-I01B	2013-10-02	05:21:00	2013-10-02 05:21:00	Hog badger
lhg1115	L-LHG13-I01B-1425	L-LHG13-I01B	2013-10-02	05:21:00	2013-10-02 05:21:00	Hog badger
lhg1115	L-LHG13-I01B-1426	L-LHG13-I01B	2013-10-02	05:21:00	2013-10-02 05:21:00	Hog badger
lhg1115	L-LHG13-I01B-1427	L-LHG13-I01B	2013-10-02	05:21:00	2013-10-02 05:21:00	Hog badger
lhg1115	L-LHG13-I01B-1428	L-LHG13-I01B	2013-10-02	05:21:00	2013-10-02 05:21:00	Hog badger
lhg1115	L-LHG13-I01B-1429	L-LHG13-I01B	2013-10-02	05:21:00	2013-10-02 05:21:00	Hog badger
lhg1115	L-LHG13-I01B-1430	L-LHG13-I01B	2013-10-02	05:21:00	2013-10-02 05:21:00	Hog badger
lhg1115	L-LHG13-I01B-1431	L-LHG13-I01B	2013-10-02	05:21:00	2013-10-02 05:21:00	Hog badger
lhg1115	L-LHG13-I01B-1432	L-LHG13-I01B	2013-10-02	05:21:00	2013-10-02 05:21:00	Hog badger
lhg1115	L-LHG13-I01B-1433	L-LHG13-I01B	2013-10-02	05:21:00	2013-10-02 05:21:00	Hog badger
lhg1115	L-LHG13-I01B-1434	L-LHG13-I01B	2013-10-02	05:21:00	2013-10-02 05:21:00	Hog badger
lhg1115	L-LHG13-I01B-1441	L-LHG13-I01B	2013-10-02	05:22:00	2013-10-02 05:22:00	Hog badger
lhg1115	L-LHG13-I01B-1442	L-LHG13-I01B	2013-10-02	05:22:00	2013-10-02 05:22:00	Hog badger
lhg1115	L-LHG13-I01B-1443	L-LHG13-I01B	2013-10-02	05:22:00	2013-10-02 05:22:00	Hog badger
lhg1115	L-LHG13-I01B-1444	L-LHG13-I01B	2013-10-02	05:22:00	2013-10-02 05:22:00	Hog badger
lhg1115	L-LHG13-I01B-1445	L-LHG13-I01B	2013-10-02	05:22:00	2013-10-02 05:22:00	Hog badger
lhg1115	L-LHG13-I01B-1446	L-LHG13-I01B	2013-10-02	05:22:00	2013-10-02 05:22:00	Hog badger
lhg1115	L-LHG13-I01B-1447	L-LHG13-I01B	2013-10-02	05:22:00	2013-10-02 05:22:00	Hog badger
lhg1115	L-LHG13-I01B-1448	L-LHG13-I01B	2013-10-02	05:22:00	2013-10-02 05:22:00	Hog badger
lhg1115	L-LHG13-I01B-1449	L-LHG13-I01B	2013-10-02	05:22:00	2013-10-02 05:22:00	Hog badger
lhg1115	L-LHG13-I01B-1450	L-LHG13-I01B	2013-10-02	05:22:00	2013-10-02 05:22:00	Hog badger
lhg1115	L-LHG13-I01B-1461	L-LHG13-I01B	2013-10-09	20:29:00	2013-10-09 20:29:00	Hog badger
lhg1115	L-LHG13-I01B-1462	L-LHG13-I01B	2013-10-09	20:29:00	2013-10-09 20:29:00	Hog badger
lhg1115	L-LHG13-I01B-1463	L-LHG13-I01B	2013-10-09	20:29:00	2013-10-09 20:29:00	Hog badger
lhg1115	L-LHG13-I01B-1464	L-LHG13-I01B	2013-10-09	20:29:00	2013-10-09 20:29:00	Hog badger
lhg1115	L-LHG13-I01B-1465	L-LHG13-I01B	2013-10-09	20:29:00	2013-10-09 20:29:00	Hog badger
lhg1115	L-LHG13-I01B-1466	L-LHG13-I01B	2013-10-09	20:29:00	2013-10-09 20:29:00	Hog badger
lhg1115	L-LHG13-I01B-1467	L-LHG13-I01B	2013-10-09	20:29:00	2013-10-09 20:29:00	Hog badger
lhg1115	L-LHG13-I01B-1468	L-LHG13-I01B	2013-10-09	20:29:00	2013-10-09 20:29:00	Hog badger
lhg1115	L-LHG13-I01B-1471	L-LHG13-I01B	2013-10-17	14:10:00	2013-10-17 14:10:00	Siberian weasel
lhg1115	L-LHG13-I01B-2681	L-LHG13-I01B	2014-01-03	04:07:00	2014-01-03 04:07:00	Siberian weasel
lhg1115	L-LHG13-I01B-2682	L-LHG13-I01B	2014-01-03	04:07:00	2014-01-03 04:07:00	Siberian weasel
lhg1115	L-LHG13-I01B-2683	L-LHG13-I01B	2014-01-03	04:07:00	2014-01-03 04:07:00	Siberian weasel
lhg1115	L-LHG13-I01B-2684	L-LHG13-I01B	2014-01-03	04:07:00	2014-01-03 04:07:00	Siberian weasel
lhg1115	L-LHG13-I01B-2685	L-LHG13-I01B	2014-01-03	04:07:00	2014-01-03 04:07:00	Siberian weasel
lhg1115	L-LHG13-I01B-2686	L-LHG13-I01B	2014-01-03	04:07:00	2014-01-03 04:07:00	Siberian weasel
lhg1115	L-LHG13-I01B-2687	L-LHG13-I01B	2014-01-03	04:07:00	2014-01-03 04:07:00	Siberian weasel
lhg1115	L-LHG13-I01B-2688	L-LHG13-I01B	2014-01-03	04:07:00	2014-01-03 04:07:00	Siberian weasel
lhg1115	L-LHG13-I01B-2689	L-LHG13-I01B	2014-01-03	04:07:00	2014-01-03 04:07:00	Siberian weasel
lhg1115	L-LHG13-I01B-2690	L-LHG13-I01B	2014-01-03	04:07:00	2014-01-03 04:07:00	Siberian weasel
lhg1115	L-LHG13-I01B-3081	L-LHG13-I01B	2014-02-09	00:26:00	2014-02-09 00:26:00	Siberian weasel
lhg1115	L-LHG13-I01B-3082	L-LHG13-I01B	2014-02-09	00:26:00	2014-02-09 00:26:00	Siberian weasel
lhg1115	L-LHG13-I02A-041	L-LHG13-I02A	2013-05-16	13:27:00	2013-05-16 13:27:00	Yellow-throated marten
lhg1115	L-LHG13-I02A-042	L-LHG13-I02A	2013-05-16	13:27:00	2013-05-16 13:27:00	Yellow-throated marten
lhg1115	L-LHG13-I02A-043	L-LHG13-I02A	2013-05-16	13:27:00	2013-05-16 13:27:00	Yellow-throated marten
lhg1115	L-LHG13-I02A-291	L-LHG13-I02A	2013-06-27	02:25:00	2013-06-27 02:25:00	Siberian weasel
lhg1115	L-LHG13-I02A-292	L-LHG13-I02A	2013-06-27	02:25:00	2013-06-27 02:25:00	Siberian weasel
lhg1115	L-LHG13-I02A-293	L-LHG13-I02A	2013-06-27	02:25:00	2013-06-27 02:25:00	Siberian weasel
lhg1115	L-LHG13-I02A-294	L-LHG13-I02A	2013-06-27	02:25:00	2013-06-27 02:25:00	Siberian weasel
lhg1115	L-LHG13-I02A-491	L-LHG13-I02A	2013-07-30	08:34:00	2013-07-30 08:34:00	Yellow-throated marten
lhg1115	L-LHG13-I02A-492	L-LHG13-I02A	2013-07-30	08:34:00	2013-07-30 08:34:00	Yellow-throated marten
lhg1115	L-LHG13-I02A-493	L-LHG13-I02A	2013-07-30	08:34:00	2013-07-30 08:34:00	Yellow-throated marten
lhg1115	L-LHG13-I02A-494	L-LHG13-I02A	2013-07-30	08:34:00	2013-07-30 08:34:00	Yellow-throated marten
lhg1115	L-LHG13-I02A-495	L-LHG13-I02A	2013-07-30	08:34:00	2013-07-30 08:34:00	Yellow-throated marten
lhg1115	L-LHG13-I02A-496	L-LHG13-I02A	2013-07-30	08:34:00	2013-07-30 08:34:00	Yellow-throated marten
lhg1115	L-LHG13-I02A-497	L-LHG13-I02A	2013-07-30	08:34:00	2013-07-30 08:34:00	Yellow-throated marten
lhg1115	L-LHG13-I02A-498	L-LHG13-I02A	2013-07-30	08:34:00	2013-07-30 08:34:00	Yellow-throated marten
lhg1115	L-LHG13-I02A-499	L-LHG13-I02A	2013-07-30	08:34:00	2013-07-30 08:34:00	Yellow-throated marten
lhg1115	L-LHG13-I02A-500	L-LHG13-I02A	2013-07-30	08:34:00	2013-07-30 08:34:00	Yellow-throated marten
lhg1115	L-LHG13-I02A-501	L-LHG13-I02A	2013-08-01	23:29:00	2013-08-01 23:29:00	Siberian weasel
lhg1115	L-LHG13-I02A-502	L-LHG13-I02A	2013-08-01	23:29:00	2013-08-01 23:29:00	Siberian weasel
lhg1115	L-LHG13-I02A-503	L-LHG13-I02A	2013-08-01	23:29:00	2013-08-01 23:29:00	Siberian weasel
lhg1115	L-LHG13-I02A-504	L-LHG13-I02A	2013-08-01	23:29:00	2013-08-01 23:29:00	Siberian weasel
lhg1115	L-LHG13-I02A-861	L-LHG13-I02A	2013-08-10	01:29:00	2013-08-10 01:29:00	Siberian weasel
lhg1115	L-LHG13-I02A-862	L-LHG13-I02A	2013-08-10	01:29:00	2013-08-10 01:29:00	Siberian weasel
lhg1115	L-LHG13-I02A-863	L-LHG13-I02A	2013-08-10	01:29:00	2013-08-10 01:29:00	Siberian weasel
lhg1115	L-LHG13-I02A-864	L-LHG13-I02A	2013-08-10	01:29:00	2013-08-10 01:29:00	Siberian weasel
lhg1115	L-LHG13-J04A2-001	L-LHG13-J04A	2013-04-17	13:09:00	2013-04-17 13:09:00	Hog badger
lhg1115	L-LHG13-J04A2-002	L-LHG13-J04A	2013-04-17	13:09:00	2013-04-17 13:09:00	Hog badger
lhg1115	L-LHG13-J04A2-003	L-LHG13-J04A	2013-04-17	13:09:00	2013-04-17 13:09:00	Hog badger
lhg1115	L-LHG13-J04A2-004	L-LHG13-J04A	2013-04-17	13:09:00	2013-04-17 13:09:00	Hog badger
lhg1115	L-LHG13-J04A2-005	L-LHG13-J04A	2013-04-17	13:09:00	2013-04-17 13:09:00	Hog badger
lhg1115	L-LHG13-J04A2-006	L-LHG13-J04A	2013-04-17	13:09:00	2013-04-17 13:09:00	Hog badger
lhg1115	L-LHG13-J04A2-007	L-LHG13-J04A	2013-04-17	13:09:00	2013-04-17 13:09:00	Hog badger
lhg1115	L-LHG13-J04A2-008	L-LHG13-J04A	2013-04-17	13:09:00	2013-04-17 13:09:00	Hog badger
lhg1115	L-LHG13-J04A2-009	L-LHG13-J04A	2013-04-17	13:09:00	2013-04-17 13:09:00	Hog badger
lhg1115	L-LHG13-J04A2-010	L-LHG13-J04A	2013-04-17	13:09:00	2013-04-17 13:09:00	Hog badger
lhg1115	L-LHG13-J04A2-011	L-LHG13-J04A	2013-04-17	13:09:00	2013-04-17 13:09:00	Hog badger
lhg1115	L-LHG13-J04A2-012	L-LHG13-J04A	2013-04-17	13:09:00	2013-04-17 13:09:00	Hog badger
lhg1115	L-LHG13-J04A2-013	L-LHG13-J04A	2013-04-17	13:09:00	2013-04-17 13:09:00	Hog badger
lhg1115	L-LHG13-J04A2-014	L-LHG13-J04A	2013-04-17	13:09:00	2013-04-17 13:09:00	Hog badger
lhg1115	L-LHG13-J04A2-015	L-LHG13-J04A	2013-04-17	13:09:00	2013-04-17 13:09:00	Hog badger
lhg1115	L-LHG13-J04A2-016	L-LHG13-J04A	2013-04-17	13:09:00	2013-04-17 13:09:00	Hog badger
lhg1115	L-LHG13-J04A2-017	L-LHG13-J04A	2013-04-17	13:09:00	2013-04-17 13:09:00	Hog badger
lhg1115	L-LHG13-J04A2-018	L-LHG13-J04A	2013-04-17	13:09:00	2013-04-17 13:09:00	Hog badger
lhg1115	L-LHG13-J04A2-019	L-LHG13-J04A	2013-04-17	13:09:00	2013-04-17 13:09:00	Hog badger
lhg1115	L-LHG13-J04A2-020	L-LHG13-J04A	2013-04-17	13:09:00	2013-04-17 13:09:00	Hog badger
lhg1115	L-LHG13-J04A2-021	L-LHG13-J04A	2013-04-17	13:09:00	2013-04-17 13:09:00	Hog badger
lhg1115	L-LHG13-J04A2-022	L-LHG13-J04A	2013-04-17	13:09:00	2013-04-17 13:09:00	Hog badger
lhg1115	L-LHG13-J04A2-023	L-LHG13-J04A	2013-04-17	13:09:00	2013-04-17 13:09:00	Hog badger
lhg1115	L-LHG13-J04A2-024	L-LHG13-J04A	2013-04-17	13:09:00	2013-04-17 13:09:00	Hog badger
lhg1115	L-LHG13-J04A2-025	L-LHG13-J04A	2013-04-17	13:09:00	2013-04-17 13:09:00	Hog badger
lhg1115	L-LHG13-J04A2-026	L-LHG13-J04A	2013-04-17	13:09:00	2013-04-17 13:09:00	Hog badger
lhg1115	L-LHG13-J04A2-027	L-LHG13-J04A	2013-04-17	13:09:00	2013-04-17 13:09:00	Hog badger
lhg1115	L-LHG13-J04A2-028	L-LHG13-J04A	2013-04-17	13:09:00	2013-04-17 13:09:00	Hog badger
lhg1115	L-LHG13-J04A2-029	L-LHG13-J04A	2013-04-17	13:09:00	2013-04-17 13:09:00	Hog badger
lhg1115	L-LHG13-J04A2-030	L-LHG13-J04A	2013-04-17	13:09:00	2013-04-17 13:09:00	Hog badger
lhg1115	L-LHG13-J04A2-031	L-LHG13-J04A	2013-04-17	13:09:00	2013-04-17 13:09:00	Hog badger
lhg1115	L-LHG13-J04A2-032	L-LHG13-J04A	2013-04-17	13:09:00	2013-04-17 13:09:00	Hog badger
lhg1115	L-LHG13-J04A2-033	L-LHG13-J04A	2013-04-17	13:09:00	2013-04-17 13:09:00	Hog badger
lhg1115	L-LHG13-J04A2-034	L-LHG13-J04A	2013-04-17	13:09:00	2013-04-17 13:09:00	Hog badger
lhg1115	L-LHG13-J04A2-035	L-LHG13-J04A	2013-04-17	13:09:00	2013-04-17 13:09:00	Hog badger
lhg1115	L-LHG13-J04A2-036	L-LHG13-J04A	2013-04-17	13:10:00	2013-04-17 13:10:00	Hog badger
lhg1115	L-LHG13-J04A2-037	L-LHG13-J04A	2013-04-17	13:10:00	2013-04-17 13:10:00	Hog badger
lhg1115	L-LHG13-J04A2-038	L-LHG13-J04A	2013-04-17	13:10:00	2013-04-17 13:10:00	Hog badger
lhg1115	L-LHG13-J04A2-039	L-LHG13-J04A	2013-04-17	13:10:00	2013-04-17 13:10:00	Hog badger
lhg1115	L-LHG13-J04A2-040	L-LHG13-J04A	2013-04-17	13:10:00	2013-04-17 13:10:00	Hog badger
lhg1115	L-LHG13-J04A2-041	L-LHG13-J04A	2013-04-17	13:10:00	2013-04-17 13:10:00	Hog badger
lhg1115	L-LHG13-J04A2-042	L-LHG13-J04A	2013-04-17	13:10:00	2013-04-17 13:10:00	Hog badger
lhg1115	L-LHG13-J04A2-043	L-LHG13-J04A	2013-04-17	13:10:00	2013-04-17 13:10:00	Hog badger
lhg1115	L-LHG13-J04A2-044	L-LHG13-J04A	2013-04-17	13:10:00	2013-04-17 13:10:00	Hog badger
lhg1115	L-LHG13-J04A2-045	L-LHG13-J04A	2013-04-17	13:10:00	2013-04-17 13:10:00	Hog badger
lhg1115	L-LHG13-J04A2-046	L-LHG13-J04A	2013-04-17	13:10:00	2013-04-17 13:10:00	Hog badger
lhg1115	L-LHG13-J04A2-047	L-LHG13-J04A	2013-04-17	13:10:00	2013-04-17 13:10:00	Hog badger
lhg1115	L-LHG13-J04A2-048	L-LHG13-J04A	2013-04-17	13:10:00	2013-04-17 13:10:00	Hog badger
lhg1115	L-LHG13-J04A2-049	L-LHG13-J04A	2013-04-17	13:10:00	2013-04-17 13:10:00	Hog badger
lhg1115	L-LHG13-J04A2-050	L-LHG13-J04A	2013-04-17	13:10:00	2013-04-17 13:10:00	Hog badger
lhg1115	L-LHG13-J04A2-051	L-LHG13-J04A	2013-04-17	13:10:00	2013-04-17 13:10:00	Hog badger
lhg1115	L-LHG13-J04A2-052	L-LHG13-J04A	2013-04-17	13:10:00	2013-04-17 13:10:00	Hog badger
lhg1115	L-LHG13-J04A2-053	L-LHG13-J04A	2013-04-17	13:10:00	2013-04-17 13:10:00	Hog badger
lhg1115	L-LHG13-J04A2-054	L-LHG13-J04A	2013-04-17	13:10:00	2013-04-17 13:10:00	Hog badger
lhg1115	L-LHG13-J04A2-055	L-LHG13-J04A	2013-04-17	13:10:00	2013-04-17 13:10:00	Hog badger
lhg1115	L-LHG13-J04A2-056	L-LHG13-J04A	2013-04-17	13:10:00	2013-04-17 13:10:00	Hog badger
lhg1115	L-LHG13-J04A2-057	L-LHG13-J04A	2013-04-17	13:10:00	2013-04-17 13:10:00	Hog badger
lhg1115	L-LHG13-J04A2-058	L-LHG13-J04A	2013-04-17	13:10:00	2013-04-17 13:10:00	Hog badger
lhg1115	L-LHG13-J04A2-059	L-LHG13-J04A	2013-04-17	13:10:00	2013-04-17 13:10:00	Hog badger
lhg1115	L-LHG13-J04A2-060	L-LHG13-J04A	2013-04-17	13:10:00	2013-04-17 13:10:00	Hog badger
lhg1115	L-LHG13-J04A2-061	L-LHG13-J04A	2013-04-17	13:10:00	2013-04-17 13:10:00	Hog badger
lhg1115	L-LHG13-J04A2-062	L-LHG13-J04A	2013-04-17	13:10:00	2013-04-17 13:10:00	Hog badger
lhg1115	L-LHG13-J04A2-069	L-LHG13-J04A	2013-04-17	13:10:00	2013-04-17 13:10:00	Hog badger
lhg1115	L-LHG13-J04A2-070	L-LHG13-J04A	2013-04-17	13:10:00	2013-04-17 13:10:00	Hog badger
lhg1115	L-LHG13-J04A2-071	L-LHG13-J04A	2013-04-17	13:10:00	2013-04-17 13:10:00	Hog badger
lhg1115	L-LHG13-J04A2-072	L-LHG13-J04A	2013-04-17	13:10:00	2013-04-17 13:10:00	Hog badger
lhg1115	L-LHG13-J04A2-073	L-LHG13-J04A	2013-04-17	13:10:00	2013-04-17 13:10:00	Hog badger
lhg1115	L-LHG13-J04A2-074	L-LHG13-J04A	2013-04-17	13:10:00	2013-04-17 13:10:00	Hog badger
lhg1115	L-LHG13-J04A2-075	L-LHG13-J04A	2013-04-17	13:10:00	2013-04-17 13:10:00	Hog badger
lhg1115	L-LHG13-J04A2-076	L-LHG13-J04A	2013-04-17	13:10:00	2013-04-17 13:10:00	Hog badger
lhg1115	L-LHG13-J04A2-077	L-LHG13-J04A	2013-04-17	13:10:00	2013-04-17 13:10:00	Hog badger
lhg1115	L-LHG13-J04A2-078	L-LHG13-J04A	2013-04-17	13:10:00	2013-04-17 13:10:00	Hog badger
lhg1115	L-LHG13-J04A2-079	L-LHG13-J04A	2013-04-17	13:10:00	2013-04-17 13:10:00	Hog badger
lhg1115	L-LHG13-J04A2-101	L-LHG13-J04A	2013-04-17	13:12:00	2013-04-17 13:12:00	Hog badger
lhg1115	L-LHG13-J04A2-102	L-LHG13-J04A	2013-04-17	13:12:00	2013-04-17 13:12:00	Hog badger
lhg1115	L-LHG13-J04A2-103	L-LHG13-J04A	2013-04-17	13:12:00	2013-04-17 13:12:00	Hog badger
lhg1115	L-LHG13-J04A2-104	L-LHG13-J04A	2013-04-17	13:12:00	2013-04-17 13:12:00	Hog badger
lhg1115	L-LHG13-J04A2-105	L-LHG13-J04A	2013-04-17	13:12:00	2013-04-17 13:12:00	Hog badger
lhg1115	L-LHG13-J04A2-106	L-LHG13-J04A	2013-04-17	13:12:00	2013-04-17 13:12:00	Hog badger
lhg1115	L-LHG13-J04A2-107	L-LHG13-J04A	2013-04-17	13:12:00	2013-04-17 13:12:00	Hog badger
lhg1115	L-LHG13-J04A2-108	L-LHG13-J04A	2013-04-17	13:12:00	2013-04-17 13:12:00	Hog badger
lhg1115	L-LHG13-J04A2-109	L-LHG13-J04A	2013-04-17	13:12:00	2013-04-17 13:12:00	Hog badger
lhg1115	L-LHG13-J04A2-110	L-LHG13-J04A	2013-04-17	13:12:00	2013-04-17 13:12:00	Hog badger
lhg1115	L-LHG13-J04A2-111	L-LHG13-J04A	2013-04-17	13:12:00	2013-04-17 13:12:00	Hog badger
lhg1115	L-LHG13-J04A2-112	L-LHG13-J04A	2013-04-17	13:12:00	2013-04-17 13:12:00	Hog badger
lhg1115	L-LHG13-J04A2-113	L-LHG13-J04A	2013-04-17	13:12:00	2013-04-17 13:12:00	Hog badger
lhg1115	L-LHG13-J04A2-114	L-LHG13-J04A	2013-04-17	13:12:00	2013-04-17 13:12:00	Hog badger
lhg1115	L-LHG13-J04A2-115	L-LHG13-J04A	2013-04-17	13:12:00	2013-04-17 13:12:00	Hog badger
lhg1115	L-LHG13-J04A2-116	L-LHG13-J04A	2013-04-17	13:12:00	2013-04-17 13:12:00	Hog badger
lhg1115	L-LHG13-J04A2-117	L-LHG13-J04A	2013-04-17	13:12:00	2013-04-17 13:12:00	Hog badger
lhg1115	L-LHG13-J04A2-118	L-LHG13-J04A	2013-04-17	13:12:00	2013-04-17 13:12:00	Hog badger
lhg1115	L-LHG13-J04A2-119	L-LHG13-J04A	2013-04-17	13:12:00	2013-04-17 13:12:00	Hog badger
lhg1115	L-LHG13-J04A2-120	L-LHG13-J04A	2013-04-17	13:13:00	2013-04-17 13:13:00	Hog badger
lhg1115	L-LHG13-J04A2-121	L-LHG13-J04A	2013-04-17	13:13:00	2013-04-17 13:13:00	Hog badger
lhg1115	L-LHG13-J04A2-122	L-LHG13-J04A	2013-04-17	13:13:00	2013-04-17 13:13:00	Hog badger
lhg1115	L-LHG13-J04A2-123	L-LHG13-J04A	2013-04-17	13:13:00	2013-04-17 13:13:00	Hog badger
lhg1115	L-LHG13-J04A2-124	L-LHG13-J04A	2013-04-17	13:13:00	2013-04-17 13:13:00	Hog badger
lhg1115	L-LHG13-J04A2-125	L-LHG13-J04A	2013-04-17	13:13:00	2013-04-17 13:13:00	Hog badger
lhg1115	L-LHG13-J04A2-126	L-LHG13-J04A	2013-04-17	13:13:00	2013-04-17 13:13:00	Hog badger
lhg1115	L-LHG13-J04A2-127	L-LHG13-J04A	2013-04-17	13:13:00	2013-04-17 13:13:00	Hog badger
lhg1115	L-LHG13-J04A2-128	L-LHG13-J04A	2013-04-17	13:13:00	2013-04-17 13:13:00	Hog badger
lhg1115	L-LHG13-J04A2-129	L-LHG13-J04A	2013-04-17	13:13:00	2013-04-17 13:13:00	Hog badger
lhg1115	L-LHG13-J04A2-130	L-LHG13-J04A	2013-04-17	13:13:00	2013-04-17 13:13:00	Hog badger
lhg1115	L-LHG13-J04A2-131	L-LHG13-J04A	2013-04-17	13:13:00	2013-04-17 13:13:00	Hog badger
lhg1115	L-LHG13-J04A2-132	L-LHG13-J04A	2013-04-17	13:13:00	2013-04-17 13:13:00	Hog badger
lhg1115	L-LHG13-J04A2-133	L-LHG13-J04A	2013-04-17	13:13:00	2013-04-17 13:13:00	Hog badger
lhg1115	L-LHG13-J04A2-134	L-LHG13-J04A	2013-04-17	13:13:00	2013-04-17 13:13:00	Hog badger
lhg1115	L-LHG13-J04A2-135	L-LHG13-J04A	2013-04-17	13:13:00	2013-04-17 13:13:00	Hog badger
lhg1115	L-LHG13-J04A2-136	L-LHG13-J04A	2013-04-17	13:13:00	2013-04-17 13:13:00	Hog badger
lhg1115	L-LHG13-J04A2-137	L-LHG13-J04A	2013-04-17	13:13:00	2013-04-17 13:13:00	Hog badger
lhg1115	L-LHG13-J04A2-138	L-LHG13-J04A	2013-04-17	13:13:00	2013-04-17 13:13:00	Hog badger
lhg1115	L-LHG13-J04A2-139	L-LHG13-J04A	2013-04-17	13:13:00	2013-04-17 13:13:00	Hog badger
lhg1115	L-LHG13-J04A2-140	L-LHG13-J04A	2013-04-17	13:13:00	2013-04-17 13:13:00	Hog badger
lhg1115	L-LHG13-J04A2-141	L-LHG13-J04A	2013-04-17	13:13:00	2013-04-17 13:13:00	Hog badger
lhg1115	L-LHG13-J04A2-142	L-LHG13-J04A	2013-04-17	13:13:00	2013-04-17 13:13:00	Hog badger
lhg1115	L-LHG13-J04A2-143	L-LHG13-J04A	2013-04-17	13:13:00	2013-04-17 13:13:00	Hog badger
lhg1115	L-LHG13-J04A2-144	L-LHG13-J04A	2013-04-17	13:13:00	2013-04-17 13:13:00	Hog badger
lhg1115	L-LHG13-J04A2-145	L-LHG13-J04A	2013-04-17	13:13:00	2013-04-17 13:13:00	Hog badger
lhg1115	L-LHG13-J04A2-146	L-LHG13-J04A	2013-04-17	13:13:00	2013-04-17 13:13:00	Hog badger
lhg1115	L-LHG13-J04A2-147	L-LHG13-J04A	2013-04-17	13:13:00	2013-04-17 13:13:00	Hog badger
lhg1115	L-LHG13-J04A2-148	L-LHG13-J04A	2013-04-17	13:13:00	2013-04-17 13:13:00	Hog badger
lhg1115	L-LHG13-J04A2-149	L-LHG13-J04A	2013-04-17	13:13:00	2013-04-17 13:13:00	Hog badger
lhg1115	L-LHG13-J04A2-150	L-LHG13-J04A	2013-04-17	13:13:00	2013-04-17 13:13:00	Hog badger
lhg1115	L-LHG13-J04A2-151	L-LHG13-J04A	2013-04-17	13:13:00	2013-04-17 13:13:00	Hog badger
lhg1115	L-LHG13-J04A2-152	L-LHG13-J04A	2013-04-17	13:13:00	2013-04-17 13:13:00	Hog badger
lhg1115	L-LHG13-J04A2-153	L-LHG13-J04A	2013-04-17	13:13:00	2013-04-17 13:13:00	Hog badger
lhg1115	L-LHG13-J04A2-154	L-LHG13-J04A	2013-04-17	13:13:00	2013-04-17 13:13:00	Hog badger
lhg1115	L-LHG13-J04A2-155	L-LHG13-J04A	2013-04-17	13:13:00	2013-04-17 13:13:00	Hog badger
lhg1115	L-LHG13-J04A2-156	L-LHG13-J04A	2013-04-17	13:13:00	2013-04-17 13:13:00	Hog badger
lhg1115	L-LHG13-J04A2-157	L-LHG13-J04A	2013-04-17	13:13:00	2013-04-17 13:13:00	Hog badger
lhg1115	L-LHG13-J04A2-158	L-LHG13-J04A	2013-04-17	13:13:00	2013-04-17 13:13:00	Hog badger
lhg1115	L-LHG13-J04A2-159	L-LHG13-J04A	2013-04-17	13:13:00	2013-04-17 13:13:00	Hog badger
lhg1115	L-LHG13-J04A2-160	L-LHG13-J04A	2013-04-17	13:13:00	2013-04-17 13:13:00	Hog badger
lhg1115	L-LHG13-J04A2-161	L-LHG13-J04A	2013-04-17	13:14:00	2013-04-17 13:14:00	Hog badger
lhg1115	L-LHG13-J04A2-162	L-LHG13-J04A	2013-04-17	13:14:00	2013-04-17 13:14:00	Hog badger
lhg1115	L-LHG13-J04A2-163	L-LHG13-J04A	2013-04-17	13:14:00	2013-04-17 13:14:00	Hog badger
lhg1115	L-LHG13-J04A2-164	L-LHG13-J04A	2013-04-17	13:14:00	2013-04-17 13:14:00	Hog badger
lhg1115	L-LHG13-J04A2-165	L-LHG13-J04A	2013-04-17	13:14:00	2013-04-17 13:14:00	Hog badger
lhg1115	L-LHG13-J04A2-166	L-LHG13-J04A	2013-04-17	13:14:00	2013-04-17 13:14:00	Hog badger
lhg1115	L-LHG13-J04A2-167	L-LHG13-J04A	2013-04-17	13:14:00	2013-04-17 13:14:00	Hog badger
lhg1115	L-LHG13-J04A2-168	L-LHG13-J04A	2013-04-17	13:14:00	2013-04-17 13:14:00	Hog badger
lhg1115	L-LHG13-J04A2-169	L-LHG13-J04A	2013-04-17	13:14:00	2013-04-17 13:14:00	Hog badger
lhg1115	L-LHG13-J04A2-170	L-LHG13-J04A	2013-04-17	13:14:00	2013-04-17 13:14:00	Hog badger
lhg1115	L-LHG13-J04A2-171	L-LHG13-J04A	2013-04-17	13:14:00	2013-04-17 13:14:00	Hog badger
lhg1115	L-LHG13-J04A2-172	L-LHG13-J04A	2013-04-17	13:14:00	2013-04-17 13:14:00	Hog badger
lhg1115	L-LHG13-J04A2-173	L-LHG13-J04A	2013-04-17	13:14:00	2013-04-17 13:14:00	Hog badger
lhg1115	L-LHG13-J04A2-174	L-LHG13-J04A	2013-04-17	13:14:00	2013-04-17 13:14:00	Hog badger
lhg1115	L-LHG13-J04A2-175	L-LHG13-J04A	2013-04-17	13:14:00	2013-04-17 13:14:00	Hog badger
lhg1115	L-LHG13-J04A2-176	L-LHG13-J04A	2013-04-17	13:14:00	2013-04-17 13:14:00	Hog badger
lhg1115	L-LHG13-J04A2-177	L-LHG13-J04A	2013-04-17	13:14:00	2013-04-17 13:14:00	Hog badger
lhg1115	L-LHG13-J04A2-178	L-LHG13-J04A	2013-04-17	13:14:00	2013-04-17 13:14:00	Hog badger
lhg1115	L-LHG13-J04A2-179	L-LHG13-J04A	2013-04-17	13:14:00	2013-04-17 13:14:00	Hog badger
lhg1115	L-LHG13-J04A2-180	L-LHG13-J04A	2013-04-17	13:14:00	2013-04-17 13:14:00	Hog badger
lhg1115	L-LHG13-J04A2-181	L-LHG13-J04A	2013-04-17	13:14:00	2013-04-17 13:14:00	Hog badger
lhg1115	L-LHG13-J04A2-182	L-LHG13-J04A	2013-04-17	13:14:00	2013-04-17 13:14:00	Hog badger
lhg1115	L-LHG13-J04A2-183	L-LHG13-J04A	2013-04-17	13:14:00	2013-04-17 13:14:00	Hog badger
lhg1115	L-LHG13-J04A2-184	L-LHG13-J04A	2013-04-17	13:14:00	2013-04-17 13:14:00	Hog badger
lhg1115	L-LHG13-J04A2-185	L-LHG13-J04A	2013-04-17	13:14:00	2013-04-17 13:14:00	Hog badger
lhg1115	L-LHG13-J04A2-186	L-LHG13-J04A	2013-04-17	13:14:00	2013-04-17 13:14:00	Hog badger
lhg1115	L-LHG13-J04A2-187	L-LHG13-J04A	2013-04-17	13:14:00	2013-04-17 13:14:00	Hog badger
lhg1115	L-LHG13-J04A2-188	L-LHG13-J04A	2013-04-17	13:14:00	2013-04-17 13:14:00	Hog badger
lhg1115	L-LHG13-J04A2-189	L-LHG13-J04A	2013-04-17	13:14:00	2013-04-17 13:14:00	Hog badger
lhg1115	L-LHG13-J04A2-190	L-LHG13-J04A	2013-04-17	13:14:00	2013-04-17 13:14:00	Hog badger
lhg1115	L-LHG13-J04A2-191	L-LHG13-J04A	2013-04-17	13:14:00	2013-04-17 13:14:00	Hog badger
lhg1115	L-LHG13-J04A2-192	L-LHG13-J04A	2013-04-17	13:14:00	2013-04-17 13:14:00	Hog badger
lhg1115	L-LHG13-J04A2-193	L-LHG13-J04A	2013-04-17	13:14:00	2013-04-17 13:14:00	Hog badger
lhg1115	L-LHG13-J04A2-194	L-LHG13-J04A	2013-04-17	13:14:00	2013-04-17 13:14:00	Hog badger
lhg1115	L-LHG13-J04A2-195	L-LHG13-J04A	2013-04-17	13:14:00	2013-04-17 13:14:00	Hog badger
lhg1115	L-LHG13-J04A2-196	L-LHG13-J04A	2013-04-17	13:14:00	2013-04-17 13:14:00	Hog badger
lhg1115	L-LHG13-J04A2-197	L-LHG13-J04A	2013-04-17	13:14:00	2013-04-17 13:14:00	Hog badger
lhg1115	L-LHG13-J04A2-198	L-LHG13-J04A	2013-04-17	13:14:00	2013-04-17 13:14:00	Hog badger
lhg1115	L-LHG13-J04A2-201	L-LHG13-J04A	2013-04-17	13:14:00	2013-04-17 13:14:00	Hog badger
lhg1115	L-LHG13-J04A2-301	L-LHG13-J04A	2013-04-30	07:34:00	2013-04-30 07:34:00	Hog badger
lhg1115	L-LHG13-J04A2-302	L-LHG13-J04A	2013-04-30	07:34:00	2013-04-30 07:34:00	Hog badger
lhg1115	L-LHG13-J04A2-303	L-LHG13-J04A	2013-04-30	07:34:00	2013-04-30 07:34:00	Hog badger
lhg1115	L-LHG13-J04A2-304	L-LHG13-J04A	2013-04-30	07:34:00	2013-04-30 07:34:00	Hog badger
lhg1115	L-LHG13-J04A2-305	L-LHG13-J04A	2013-04-30	07:34:00	2013-04-30 07:34:00	Hog badger
lhg1115	L-LHG13-J04A2-306	L-LHG13-J04A	2013-04-30	07:34:00	2013-04-30 07:34:00	Hog badger
lhg1115	L-LHG13-J04A2-307	L-LHG13-J04A	2013-04-30	07:34:00	2013-04-30 07:34:00	Hog badger
lhg1115	L-LHG13-J04A2-308	L-LHG13-J04A	2013-04-30	07:34:00	2013-04-30 07:34:00	Hog badger
lhg1115	L-LHG13-J04A2-309	L-LHG13-J04A	2013-04-30	07:34:00	2013-04-30 07:34:00	Hog badger
lhg1115	L-LHG13-J04A2-310	L-LHG13-J04A	2013-04-30	07:34:00	2013-04-30 07:34:00	Hog badger
lhg1115	L-LHG13-J04A2-311	L-LHG13-J04A	2013-04-30	07:34:00	2013-04-30 07:34:00	Hog badger
lhg1115	L-LHG13-J04A2-312	L-LHG13-J04A	2013-04-30	07:34:00	2013-04-30 07:34:00	Hog badger
lhg1115	L-LHG13-J04A2-313	L-LHG13-J04A	2013-04-30	07:34:00	2013-04-30 07:34:00	Hog badger
lhg1115	L-LHG13-J04A2-314	L-LHG13-J04A	2013-04-30	07:34:00	2013-04-30 07:34:00	Hog badger
lhg1115	L-LHG13-J04A2-315	L-LHG13-J04A	2013-04-30	07:34:00	2013-04-30 07:34:00	Hog badger
lhg1115	L-LHG13-J04A2-316	L-LHG13-J04A	2013-04-30	07:34:00	2013-04-30 07:34:00	Hog badger
lhg1115	L-LHG13-J04A2-317	L-LHG13-J04A	2013-04-30	07:34:00	2013-04-30 07:34:00	Hog badger
lhg1115	L-LHG13-J04A2-318	L-LHG13-J04A	2013-04-30	07:34:00	2013-04-30 07:34:00	Hog badger
lhg1115	L-LHG13-J04A2-319	L-LHG13-J04A	2013-04-30	07:34:00	2013-04-30 07:34:00	Hog badger
lhg1115	L-LHG13-J04A2-320	L-LHG13-J04A	2013-04-30	07:34:00	2013-04-30 07:34:00	Hog badger
lhg1115	L-LHG13-J04A2-321	L-LHG13-J04A	2013-04-30	07:35:00	2013-04-30 07:35:00	Hog badger
lhg1115	L-LHG13-J04A2-322	L-LHG13-J04A	2013-04-30	07:35:00	2013-04-30 07:35:00	Hog badger
lhg1115	L-LHG13-J04A2-323	L-LHG13-J04A	2013-04-30	07:35:00	2013-04-30 07:35:00	Hog badger
lhg1115	L-LHG13-J04A2-324	L-LHG13-J04A	2013-04-30	07:35:00	2013-04-30 07:35:00	Hog badger
lhg1115	L-LHG13-J04A2-325	L-LHG13-J04A	2013-04-30	07:35:00	2013-04-30 07:35:00	Hog badger
lhg1115	L-LHG13-J04A2-326	L-LHG13-J04A	2013-04-30	07:35:00	2013-04-30 07:35:00	Hog badger
lhg1115	L-LHG13-J04A2-327	L-LHG13-J04A	2013-04-30	07:35:00	2013-04-30 07:35:00	Hog badger
lhg1115	L-LHG13-J04A2-328	L-LHG13-J04A	2013-04-30	07:35:00	2013-04-30 07:35:00	Hog badger
lhg1115	L-LHG13-J04A2-329	L-LHG13-J04A	2013-04-30	07:35:00	2013-04-30 07:35:00	Hog badger
lhg1115	L-LHG13-J04A2-330	L-LHG13-J04A	2013-04-30	07:35:00	2013-04-30 07:35:00	Hog badger
lhg1115	L-LHG13-J04A2-381	L-LHG13-J04A	2013-05-07	04:47:00	2013-05-07 04:47:00	Hog badger
lhg1115	L-LHG13-J04A2-382	L-LHG13-J04A	2013-05-07	04:47:00	2013-05-07 04:47:00	Hog badger
lhg1115	L-LHG13-J04A2-383	L-LHG13-J04A	2013-05-07	04:47:00	2013-05-07 04:47:00	Hog badger
lhg1115	L-LHG13-J04A2-384	L-LHG13-J04A	2013-05-07	04:47:00	2013-05-07 04:47:00	Hog badger
lhg1115	L-LHG13-J04A2-385	L-LHG13-J04A	2013-05-07	04:47:00	2013-05-07 04:47:00	Hog badger
lhg1115	L-LHG13-J04A2-386	L-LHG13-J04A	2013-05-07	04:47:00	2013-05-07 04:47:00	Hog badger
lhg1115	L-LHG13-J04A2-387	L-LHG13-J04A	2013-05-07	04:47:00	2013-05-07 04:47:00	Hog badger
lhg1115	L-LHG13-J04A2-388	L-LHG13-J04A	2013-05-07	04:47:00	2013-05-07 04:47:00	Hog badger
lhg1115	L-LHG13-J04A2-389	L-LHG13-J04A	2013-05-07	04:47:00	2013-05-07 04:47:00	Hog badger
lhg1115	L-LHG13-J04A2-390	L-LHG13-J04A	2013-05-07	04:47:00	2013-05-07 04:47:00	Hog badger
lhg1115	L-LHG13-J04A2-391	L-LHG13-J04A	2013-05-07	04:47:00	2013-05-07 04:47:00	Hog badger
lhg1115	L-LHG13-J04A2-392	L-LHG13-J04A	2013-05-07	04:47:00	2013-05-07 04:47:00	Hog badger
lhg1115	L-LHG13-J04A2-393	L-LHG13-J04A	2013-05-07	04:47:00	2013-05-07 04:47:00	Hog badger
lhg1115	L-LHG13-J04A3-021	L-LHG13-J04A	2013-05-09	18:45:00	2013-05-09 18:45:00	Hog badger
lhg1115	L-LHG13-J04A3-022	L-LHG13-J04A	2013-05-09	18:45:00	2013-05-09 18:45:00	Hog badger
lhg1115	L-LHG13-J04A3-023	L-LHG13-J04A	2013-05-09	18:45:00	2013-05-09 18:45:00	Hog badger
lhg1115	L-LHG13-J04A3-024	L-LHG13-J04A	2013-05-09	18:45:00	2013-05-09 18:45:00	Hog badger
lhg1115	L-LHG13-J04A3-025	L-LHG13-J04A	2013-05-09	18:45:00	2013-05-09 18:45:00	Hog badger
lhg1115	L-LHG13-J04A3-026	L-LHG13-J04A	2013-05-09	18:45:00	2013-05-09 18:45:00	Hog badger
lhg1115	L-LHG13-J04A3-027	L-LHG13-J04A	2013-05-09	18:45:00	2013-05-09 18:45:00	Hog badger
lhg1115	L-LHG13-J04A3-028	L-LHG13-J04A	2013-05-09	18:45:00	2013-05-09 18:45:00	Hog badger
lhg1115	L-LHG13-J04A3-029	L-LHG13-J04A	2013-05-09	18:45:00	2013-05-09 18:45:00	Hog badger
lhg1115	L-LHG13-J04A3-030	L-LHG13-J04A	2013-05-09	18:45:00	2013-05-09 18:45:00	Hog badger
lhg1115	L-LHG13-J04A3-031	L-LHG13-J04A	2013-05-09	18:45:00	2013-05-09 18:45:00	Hog badger
lhg1115	L-LHG13-J04A3-032	L-LHG13-J04A	2013-05-09	18:46:00	2013-05-09 18:46:00	Hog badger
lhg1115	L-LHG13-J04A3-033	L-LHG13-J04A	2013-05-09	18:46:00	2013-05-09 18:46:00	Hog badger
lhg1115	L-LHG13-J04A3-034	L-LHG13-J04A	2013-05-09	18:46:00	2013-05-09 18:46:00	Hog badger
lhg1115	L-LHG13-J04A3-035	L-LHG13-J04A	2013-05-09	18:46:00	2013-05-09 18:46:00	Hog badger
lhg1115	L-LHG13-J04A3-036	L-LHG13-J04A	2013-05-09	18:46:00	2013-05-09 18:46:00	Hog badger
lhg1115	L-LHG13-J04A3-037	L-LHG13-J04A	2013-05-09	18:46:00	2013-05-09 18:46:00	Hog badger
lhg1115	L-LHG13-J04A3-038	L-LHG13-J04A	2013-05-09	18:46:00	2013-05-09 18:46:00	Hog badger
lhg1115	L-LHG13-J04A3-039	L-LHG13-J04A	2013-05-09	18:46:00	2013-05-09 18:46:00	Hog badger
lhg1115	L-LHG13-J04A3-040	L-LHG13-J04A	2013-05-09	18:46:00	2013-05-09 18:46:00	Hog badger
lhg1115	L-LHG13-J04A3-041	L-LHG13-J04A	2013-05-09	18:46:00	2013-05-09 18:46:00	Hog badger
lhg1115	L-LHG13-J04A3-042	L-LHG13-J04A	2013-05-09	18:46:00	2013-05-09 18:46:00	Hog badger
lhg1115	L-LHG13-J04A3-043	L-LHG13-J04A	2013-05-09	18:46:00	2013-05-09 18:46:00	Hog badger
lhg1115	L-LHG13-J04A3-044	L-LHG13-J04A	2013-05-09	18:46:00	2013-05-09 18:46:00	Hog badger
lhg1115	L-LHG13-J04A3-045	L-LHG13-J04A	2013-05-09	18:46:00	2013-05-09 18:46:00	Hog badger
lhg1115	L-LHG13-J04A3-046	L-LHG13-J04A	2013-05-09	18:46:00	2013-05-09 18:46:00	Hog badger
lhg1115	L-LHG13-J04A3-047	L-LHG13-J04A	2013-05-09	18:46:00	2013-05-09 18:46:00	Hog badger
lhg1115	L-LHG13-J04A3-048	L-LHG13-J04A	2013-05-09	18:46:00	2013-05-09 18:46:00	Hog badger
lhg1115	L-LHG13-J04A3-049	L-LHG13-J04A	2013-05-09	18:46:00	2013-05-09 18:46:00	Hog badger
lhg1115	L-LHG13-J04A3-050	L-LHG13-J04A	2013-05-09	18:46:00	2013-05-09 18:46:00	Hog badger
lhg1115	L-LHG13-J04A3-051	L-LHG13-J04A	2013-05-09	18:47:00	2013-05-09 18:47:00	Hog badger
lhg1115	L-LHG13-J04A3-052	L-LHG13-J04A	2013-05-09	18:47:00	2013-05-09 18:47:00	Hog badger
lhg1115	L-LHG13-J04A3-053	L-LHG13-J04A	2013-05-09	18:47:00	2013-05-09 18:47:00	Hog badger
lhg1115	L-LHG13-J04A3-054	L-LHG13-J04A	2013-05-09	18:47:00	2013-05-09 18:47:00	Hog badger
lhg1115	L-LHG13-J04A3-055	L-LHG13-J04A	2013-05-09	18:47:00	2013-05-09 18:47:00	Hog badger
lhg1115	L-LHG13-J04A3-056	L-LHG13-J04A	2013-05-09	18:47:00	2013-05-09 18:47:00	Hog badger
lhg1115	L-LHG13-J04A3-057	L-LHG13-J04A	2013-05-09	18:47:00	2013-05-09 18:47:00	Hog badger
lhg1115	L-LHG13-J04A3-058	L-LHG13-J04A	2013-05-09	18:47:00	2013-05-09 18:47:00	Hog badger
lhg1115	L-LHG13-J04A3-059	L-LHG13-J04A	2013-05-09	18:47:00	2013-05-09 18:47:00	Hog badger
lhg1115	L-LHG13-J04A3-060	L-LHG13-J04A	2013-05-09	18:47:00	2013-05-09 18:47:00	Hog badger
lhg1115	L-LHG13-J04A3-061	L-LHG13-J04A	2013-05-09	18:47:00	2013-05-09 18:47:00	Hog badger
lhg1115	L-LHG13-J04A3-062	L-LHG13-J04A	2013-05-09	18:47:00	2013-05-09 18:47:00	Hog badger
lhg1115	L-LHG13-J04A3-063	L-LHG13-J04A	2013-05-09	18:48:00	2013-05-09 18:48:00	Hog badger
lhg1115	L-LHG13-J04A3-064	L-LHG13-J04A	2013-05-09	18:48:00	2013-05-09 18:48:00	Hog badger
lhg1115	L-LHG13-J04A3-065	L-LHG13-J04A	2013-05-09	18:48:00	2013-05-09 18:48:00	Hog badger
lhg1115	L-LHG13-J04A3-066	L-LHG13-J04A	2013-05-09	18:48:00	2013-05-09 18:48:00	Hog badger
lhg1115	L-LHG13-J04A3-067	L-LHG13-J04A	2013-05-09	18:48:00	2013-05-09 18:48:00	Hog badger
lhg1115	L-LHG13-J04A3-068	L-LHG13-J04A	2013-05-09	18:48:00	2013-05-09 18:48:00	Hog badger
lhg1115	L-LHG13-J04A3-069	L-LHG13-J04A	2013-05-09	18:48:00	2013-05-09 18:48:00	Hog badger
lhg1115	L-LHG13-J04A3-070	L-LHG13-J04A	2013-05-09	18:48:00	2013-05-09 18:48:00	Hog badger
lhg1115	L-LHG13-J04A3-071	L-LHG13-J04A	2013-05-09	18:48:00	2013-05-09 18:48:00	Hog badger
lhg1115	L-LHG13-J04A3-072	L-LHG13-J04A	2013-05-09	18:48:00	2013-05-09 18:48:00	Hog badger
lhg1115	L-LHG13-J04A3-073	L-LHG13-J04A	2013-05-09	18:48:00	2013-05-09 18:48:00	Hog badger
lhg1115	L-LHG13-J04A3-074	L-LHG13-J04A	2013-05-09	18:48:00	2013-05-09 18:48:00	Hog badger
lhg1115	L-LHG13-J04A3-075	L-LHG13-J04A	2013-05-09	18:48:00	2013-05-09 18:48:00	Hog badger
lhg1115	L-LHG13-J04A3-076	L-LHG13-J04A	2013-05-09	18:48:00	2013-05-09 18:48:00	Hog badger
lhg1115	L-LHG13-J04A3-077	L-LHG13-J04A	2013-05-09	18:48:00	2013-05-09 18:48:00	Hog badger
lhg1115	L-LHG13-J04A3-078	L-LHG13-J04A	2013-05-09	18:48:00	2013-05-09 18:48:00	Hog badger
lhg1115	L-LHG13-J04A3-079	L-LHG13-J04A	2013-05-09	18:48:00	2013-05-09 18:48:00	Hog badger
lhg1115	L-LHG13-J04A3-080	L-LHG13-J04A	2013-05-09	18:48:00	2013-05-09 18:48:00	Hog badger
lhg1115	L-LHG13-J04A3-081	L-LHG13-J04A	2013-05-09	18:48:00	2013-05-09 18:48:00	Hog badger
lhg1115	L-LHG13-J04A3-111	L-LHG13-J04A	2013-05-11	14:04:00	2013-05-11 14:04:00	Hog badger
lhg1115	L-LHG13-J04A3-112	L-LHG13-J04A	2013-05-11	14:04:00	2013-05-11 14:04:00	Hog badger
lhg1115	L-LHG13-J04A3-113	L-LHG13-J04A	2013-05-11	14:04:00	2013-05-11 14:04:00	Hog badger
lhg1115	L-LHG13-J04A3-114	L-LHG13-J04A	2013-05-11	14:04:00	2013-05-11 14:04:00	Hog badger
lhg1115	L-LHG13-J04A3-115	L-LHG13-J04A	2013-05-11	14:04:00	2013-05-11 14:04:00	Hog badger
lhg1115	L-LHG13-J04A3-116	L-LHG13-J04A	2013-05-11	14:04:00	2013-05-11 14:04:00	Hog badger
lhg1115	L-LHG13-J04A3-117	L-LHG13-J04A	2013-05-11	14:05:00	2013-05-11 14:05:00	Hog badger
lhg1115	L-LHG13-J04A3-118	L-LHG13-J04A	2013-05-11	14:05:00	2013-05-11 14:05:00	Hog badger
lhg1115	L-LHG13-J04A3-119	L-LHG13-J04A	2013-05-11	14:05:00	2013-05-11 14:05:00	Hog badger
lhg1115	L-LHG13-J04A3-120	L-LHG13-J04A	2013-05-11	14:05:00	2013-05-11 14:05:00	Hog badger
lhg1115	L-LHG13-J04A3-161	L-LHG13-J04A	2013-05-19	01:53:00	2013-05-19 01:53:00	Hog badger
lhg1115	L-LHG13-J04A3-162	L-LHG13-J04A	2013-05-19	01:53:00	2013-05-19 01:53:00	Hog badger
lhg1115	L-LHG13-J04A3-163	L-LHG13-J04A	2013-05-19	01:53:00	2013-05-19 01:53:00	Hog badger
lhg1115	L-LHG13-J04A3-164	L-LHG13-J04A	2013-05-19	01:53:00	2013-05-19 01:53:00	Hog badger
lhg1115	L-LHG13-J04A3-165	L-LHG13-J04A	2013-05-19	01:53:00	2013-05-19 01:53:00	Hog badger
lhg1115	L-LHG13-J04A3-166	L-LHG13-J04A	2013-05-19	01:53:00	2013-05-19 01:53:00	Hog badger
lhg1115	L-LHG13-J04A3-167	L-LHG13-J04A	2013-05-19	01:53:00	2013-05-19 01:53:00	Hog badger
lhg1115	L-LHG13-J04A3-168	L-LHG13-J04A	2013-05-19	01:53:00	2013-05-19 01:53:00	Hog badger
lhg1115	L-LHG13-J04A3-169	L-LHG13-J04A	2013-05-19	01:53:00	2013-05-19 01:53:00	Hog badger
lhg1115	L-LHG13-J04A3-170	L-LHG13-J04A	2013-05-19	01:53:00	2013-05-19 01:53:00	Hog badger
lhg1115	L-LHG13-J04A3-171	L-LHG13-J04A	2013-05-19	01:54:00	2013-05-19 01:54:00	Hog badger
lhg1115	L-LHG13-J04A3-172	L-LHG13-J04A	2013-05-19	01:54:00	2013-05-19 01:54:00	Hog badger
lhg1115	L-LHG13-J04A3-173	L-LHG13-J04A	2013-05-19	01:54:00	2013-05-19 01:54:00	Hog badger
lhg1115	L-LHG13-J04A3-174	L-LHG13-J04A	2013-05-19	01:54:00	2013-05-19 01:54:00	Hog badger
lhg1115	L-LHG13-J04A3-175	L-LHG13-J04A	2013-05-19	01:54:00	2013-05-19 01:54:00	Hog badger
lhg1115	L-LHG13-J04A3-176	L-LHG13-J04A	2013-05-19	01:54:00	2013-05-19 01:54:00	Hog badger
lhg1115	L-LHG13-J04A3-177	L-LHG13-J04A	2013-05-19	01:54:00	2013-05-19 01:54:00	Hog badger
lhg1115	L-LHG13-J04A3-178	L-LHG13-J04A	2013-05-19	01:54:00	2013-05-19 01:54:00	Hog badger
lhg1115	L-LHG13-J04A3-179	L-LHG13-J04A	2013-05-19	01:54:00	2013-05-19 01:54:00	Hog badger
lhg1115	L-LHG13-J04A3-180	L-LHG13-J04A	2013-05-19	01:54:00	2013-05-19 01:54:00	Hog badger
lhg1115	L-LHG13-J04A3-181	L-LHG13-J04A	2013-05-19	12:45:00	2013-05-19 12:45:00	Hog badger
lhg1115	L-LHG13-J04A3-182	L-LHG13-J04A	2013-05-19	12:45:00	2013-05-19 12:45:00	Hog badger
lhg1115	L-LHG13-J10A1-033	L-LHG13-J10A	2013-06-06	02:13:00	2013-06-06 02:13:00	Hog badger
lhg1115	L-LHG13-J10A1-036	L-LHG13-J10A	2013-06-06	02:13:00	2013-06-06 02:13:00	Hog badger
lhg1115	L-LHG13-J10A1-037	L-LHG13-J10A	2013-06-06	02:13:00	2013-06-06 02:13:00	Hog badger
lhg1115	L-LHG13-J10A1-038	L-LHG13-J10A	2013-06-06	02:13:00	2013-06-06 02:13:00	Hog badger
lhg1115	L-LHG13-J10A1-039	L-LHG13-J10A	2013-06-06	02:13:00	2013-06-06 02:13:00	Hog badger
lhg1115	L-LHG13-J10A1-040	L-LHG13-J10A	2013-06-06	02:13:00	2013-06-06 02:13:00	Hog badger
lhg1115	L-LHG13-J10A1-041	L-LHG13-J10A	2013-06-06	02:13:00	2013-06-06 02:13:00	Hog badger
lhg1115	L-LHG13-J10A1-042	L-LHG13-J10A	2013-06-06	02:13:00	2013-06-06 02:13:00	Hog badger
lhg1115	L-LHG13-J10A1-043	L-LHG13-J10A	2013-06-06	02:13:00	2013-06-06 02:13:00	Hog badger
lhg1115	L-LHG13-J10A1-044	L-LHG13-J10A	2013-06-06	02:13:00	2013-06-06 02:13:00	Hog badger
lhg1115	L-LHG13-J10A1-045	L-LHG13-J10A	2013-06-06	02:13:00	2013-06-06 02:13:00	Hog badger
lhg1115	L-LHG13-J10A1-046	L-LHG13-J10A	2013-06-06	02:13:00	2013-06-06 02:13:00	Hog badger
lhg1115	L-LHG13-J10A1-047	L-LHG13-J10A	2013-06-06	02:13:00	2013-06-06 02:13:00	Hog badger
lhg1115	L-LHG13-J10A1-048	L-LHG13-J10A	2013-06-06	02:13:00	2013-06-06 02:13:00	Hog badger
lhg1115	L-LHG13-J10A1-049	L-LHG13-J10A	2013-06-06	02:13:00	2013-06-06 02:13:00	Hog badger
lhg1115	L-LHG13-J10A1-050	L-LHG13-J10A	2013-06-06	02:13:00	2013-06-06 02:13:00	Hog badger
lhg1115	L-LHG13-J10A1-051	L-LHG13-J10A	2013-06-06	02:13:00	2013-06-06 02:13:00	Hog badger
lhg1115	L-LHG13-J10A1-052	L-LHG13-J10A	2013-06-06	02:13:00	2013-06-06 02:13:00	Hog badger
lhg1115	L-LHG13-J10A1-053	L-LHG13-J10A	2013-06-06	02:13:00	2013-06-06 02:13:00	Hog badger
lhg1115	L-LHG13-J10A1-054	L-LHG13-J10A	2013-06-06	02:13:00	2013-06-06 02:13:00	Hog badger
lhg1115	L-LHG13-J10A1-055	L-LHG13-J10A	2013-06-06	02:13:00	2013-06-06 02:13:00	Hog badger
lhg1115	L-LHG13-J10A1-056	L-LHG13-J10A	2013-06-06	02:13:00	2013-06-06 02:13:00	Hog badger
lhg1115	L-LHG13-J10A1-057	L-LHG13-J10A	2013-06-06	02:13:00	2013-06-06 02:13:00	Hog badger
lhg1115	L-LHG13-J10A1-058	L-LHG13-J10A	2013-06-06	02:13:00	2013-06-06 02:13:00	Hog badger
lhg1115	L-LHG13-J10A1-059	L-LHG13-J10A	2013-06-06	02:13:00	2013-06-06 02:13:00	Hog badger
lhg1115	L-LHG13-J10A1-060	L-LHG13-J10A	2013-06-06	02:13:00	2013-06-06 02:13:00	Hog badger
lhg1115	L-LHG13-J10A1-061	L-LHG13-J10A	2013-06-06	02:13:00	2013-06-06 02:13:00	Hog badger
lhg1115	L-LHG13-J10A1-062	L-LHG13-J10A	2013-06-06	02:13:00	2013-06-06 02:13:00	Hog badger
lhg1115	L-LHG13-J10A1-063	L-LHG13-J10A	2013-06-06	02:13:00	2013-06-06 02:13:00	Hog badger
lhg1115	L-LHG13-J10A1-064	L-LHG13-J10A	2013-06-06	02:13:00	2013-06-06 02:13:00	Hog badger
lhg1115	L-LHG13-J10A1-065	L-LHG13-J10A	2013-06-06	02:13:00	2013-06-06 02:13:00	Hog badger
lhg1115	L-LHG13-J10A1-066	L-LHG13-J10A	2013-06-06	02:13:00	2013-06-06 02:13:00	Hog badger
lhg1115	L-LHG13-J10A1-067	L-LHG13-J10A	2013-06-06	02:13:00	2013-06-06 02:13:00	Hog badger
lhg1115	L-LHG13-J10A1-068	L-LHG13-J10A	2013-06-06	02:13:00	2013-06-06 02:13:00	Hog badger
lhg1115	L-LHG13-J10A1-069	L-LHG13-J10A	2013-06-06	02:13:00	2013-06-06 02:13:00	Hog badger
lhg1115	L-LHG13-J10A1-070	L-LHG13-J10A	2013-06-06	02:13:00	2013-06-06 02:13:00	Hog badger
lhg1115	L-LHG13-J10A1-071	L-LHG13-J10A	2013-06-06	02:13:00	2013-06-06 02:13:00	Hog badger
lhg1115	L-LHG13-J10A1-072	L-LHG13-J10A	2013-06-06	02:13:00	2013-06-06 02:13:00	Hog badger
lhg1115	L-LHG13-J10A1-073	L-LHG13-J10A	2013-06-06	02:13:00	2013-06-06 02:13:00	Hog badger
lhg1115	L-LHG13-J10A1-074	L-LHG13-J10A	2013-06-06	02:13:00	2013-06-06 02:13:00	Hog badger
lhg1115	L-LHG13-J10A1-075	L-LHG13-J10A	2013-06-06	02:13:00	2013-06-06 02:13:00	Hog badger
lhg1115	L-LHG13-J10A1-076	L-LHG13-J10A	2013-06-06	02:13:00	2013-06-06 02:13:00	Hog badger
lhg1115	L-LHG13-J10A1-077	L-LHG13-J10A	2013-06-06	02:13:00	2013-06-06 02:13:00	Hog badger
[truncated: 3,895 more rows]
