# Supplementary material for: Spatial Co-Occurrence and Activity Patterns of Mesocarnivores in the Temperate Forests of Southwest China
Source: PLoS One. 2016 Oct 10;11(10):e0164271. doi: 10.1371/journal.pone.0164271 (PMC5056745; doi:10.1371/journal.pone.0164271)
Supplement: S2 File — (XLSX) [file pone.0164271.s002.xlsx]

## Sheet: Sheet1
DataSet	Sites	start	end	effort	Survey efforts in each month
					Jan	Feb	Mar	Apr	May	Jun	Jul	Aug	Sep	Oct	Nov	Dec
HTL2011	L-HTL11-A01A	2011-05-08	2011-06-10	33	0	0	0	0	23	10	0	0	0	0	0	0
HTL2011	L-HTL11-A01B	2011-09-27	2011-10-25	28	0	0	0	0	0	0	0	0	3	25	0	0
HTL2011	L-HTL11-A02A	2011-07-18	2011-08-18	31	0	0	0	0	0	0	13	18	0	0	0	0
HTL2011	L-HTL11-A02B	2011-09-25	2011-11-06	42	0	0	0	0	0	0	0	0	5	31	6	0
HTL2011	L-HTL11-A03A	2011-07-18	2011-08-18	31	0	0	0	0	0	0	13	18	0	0	0	0
HTL2011	L-HTL11-A03B	2011-09-25	2011-11-06	42	0	0	0	0	0	0	0	0	5	31	6	0
HTL2011	L-HTL11-A04B	2011-08-18	2011-09-25	38	0	0	0	0	0	0	0	13	25	0	0	0
HTL2011	L-HTL11-A05A	2011-06-10	2011-07-17	37	0	0	0	0	0	20	17	0	0	0	0	0
HTL2011	L-HTL11-A05B	2011-11-05	2011-12-12	37	0	0	0	0	0	0	0	0	0	0	25	12
HTL2011	L-HTL11-A06A	2011-07-17	2011-08-23	37	0	0	0	0	0	0	14	23	0	0	0	0
HTL2011	L-HTL11-A07A	2011-05-06	2011-05-18	12	0	0	0	0	12	0	0	0	0	0	0	0
HTL2011	L-HTL11-A07B	2011-08-23	2011-09-26	34	0	0	0	0	0	0	0	8	26	0	0	0
HTL2011	L-HTL11-A08A	2011-06-14	2011-06-24	10	0	0	0	0	0	10	0	0	0	0	0	0
HTL2011	L-HTL11-A08B	2011-11-06	2011-12-10	34	0	0	0	0	0	0	0	0	0	0	24	10
HTL2011	L-HTL11-A09A	2011-06-14	2011-07-18	34	0	0	0	0	0	16	18	0	0	0	0	0
HTL2011	L-HTL11-B01B	2011-08-23	2011-09-06	14	0	0	0	0	0	0	0	8	6	0	0	0
HTL2011	L-HTL11-B02A	2011-07-17	2011-08-16	30	0	0	0	0	0	0	14	16	0	0	0	0
HTL2011	L-HTL11-B02B	2011-09-24	2011-11-03	40	0	0	0	0	0	0	0	0	6	31	3	0
HTL2011	L-HTL11-B03B	2011-11-03	2011-12-07	34	0	0	0	0	0	0	0	0	0	0	27	7
HTL2011	L-HTL11-B04A	2011-07-17	2011-08-23	37	0	0	0	0	0	0	14	23	0	0	0	0
HTL2011	L-HTL11-B04B	2011-09-24	2011-11-04	41	0	0	0	0	0	0	0	0	6	31	4	0
HTL2011	L-HTL11-B05A	2011-06-11	2011-07-17	36	0	0	0	0	0	19	17	0	0	0	0	0
HTL2011	L-HTL11-B05B	2011-11-03	2011-12-06	33	0	0	0	0	0	0	0	0	0	0	27	6
HTL2011	L-HTL11-B06A	2011-05-06	2011-06-11	36	0	0	0	0	25	11	0	0	0	0	0	0
HTL2011	L-HTL11-B06C	2011-09-24	2011-10-13	19	0	0	0	0	0	0	0	0	6	13	0	0
HTL2011	L-HTL11-B07A	2011-05-06	2011-06-11	36	0	0	0	0	25	11	0	0	0	0	0	0
HTL2011	L-HTL11-B07B	2011-08-17	2011-09-24	38	0	0	0	0	0	0	0	14	24	0	0	0
HTL2011	L-HTL11-B08A	2011-06-11	2011-07-17	36	0	0	0	0	0	19	17	0	0	0	0	0
HTL2011	L-HTL11-B08B	2011-08-17	2011-09-24	38	0	0	0	0	0	0	0	14	24	0	0	0
HTL2011	L-HTL11-C01A	2011-06-10	2011-07-18	38	0	0	0	0	0	20	18	0	0	0	0	0
HTL2011	L-HTL11-C01B	2011-09-25	2011-11-20	56	0	0	0	0	0	0	0	0	5	31	20	0
HTL2011	L-HTL11-C02A	2011-05-07	2011-06-10	34	0	0	0	0	24	10	0	0	0	0	0	0
HTL2011	L-HTL11-C02B	2011-09-25	2011-11-04	40	0	0	0	0	0	0	0	0	5	31	4	0
HTL2011	L-HTL11-C03A	2011-06-10	2011-07-18	38	0	0	0	0	0	20	18	0	0	0	0	0
HTL2011	L-HTL11-C03B	2011-08-18	2011-09-25	38	0	0	0	0	0	0	0	13	25	0	0	0
HTL2011	L-HTL11-C04A	2011-06-10	2011-07-18	38	0	0	0	0	0	20	18	0	0	0	0	0
HTL2011	L-HTL11-C04B	2011-08-18	2011-09-25	38	0	0	0	0	0	0	0	13	25	0	0	0
HTL2011	L-HTL11-C05A	2011-07-18	2011-08-18	31	0	0	0	0	0	0	13	18	0	0	0	0
HTL2011	L-HTL11-C05B	2011-09-25	2011-11-04	40	0	0	0	0	0	0	0	0	5	31	4	0
HTL2011	L-HTL11-C06A	2011-08-18	2011-09-25	38	0	0	0	0	0	0	0	13	25	0	0	0
HTL2011	L-HTL11-C07A	2011-05-07	2011-06-10	34	0	0	0	0	24	10	0	0	0	0	0	0
HTL2011	L-HTL11-C08A	2011-07-19	2011-08-18	30	0	0	0	0	0	0	12	18	0	0	0	0
HTL2011	L-HTL11-C08B	2011-11-04	2011-11-25	21	0	0	0	0	0	0	0	0	0	0	21	0
HTL2011	L-HTL11-C09A	2011-05-07	2011-06-10	34	0	0	0	0	24	10	0	0	0	0	0	0
HTL2011	L-HTL11-C10A	2011-07-18	2011-08-18	31	0	0	0	0	0	0	13	18	0	0	0	0
HTL2011	L-HTL11-C10B	2011-11-04	2011-12-08	34	0	0	0	0	0	0	0	0	0	0	26	8
HTL2011	L-HTL11-D01A	2011-07-19	2011-08-19	31	0	0	0	0	0	0	12	19	0	0	0	0
HTL2011	L-HTL11-D01B	2011-11-05	2011-12-01	26	0	0	0	0	0	0	0	0	0	0	25	1
HTL2011	L-HTL11-D02A	2011-06-12	2011-07-19	37	0	0	0	0	0	18	19	0	0	0	0	0
HTL2011	L-HTL11-D02B	2011-11-05	2011-12-10	35	0	0	0	0	0	0	0	0	0	0	25	10
HTL2011	L-HTL11-D03A	2011-05-08	2011-06-12	35	0	0	0	0	23	12	0	0	0	0	0	0
HTL2011	L-HTL11-D03B	2011-08-19	2011-09-26	38	0	0	0	0	0	0	0	12	26	0	0	0
HTL2011	L-HTL11-D04A	2011-05-08	2011-06-12	35	0	0	0	0	23	12	0	0	0	0	0	0
HTL2011	L-HTL11-D05B	2011-08-19	2011-09-26	38	0	0	0	0	0	0	0	12	26	0	0	0
HTL2011	L-HTL11-D06A	2011-07-19	2011-08-19	31	0	0	0	0	0	0	12	19	0	0	0	0
HTL2011	L-HTL11-D07A	2011-06-12	2011-07-08	26	0	0	0	0	0	18	8	0	0	0	0	0
HTL2011	L-HTL11-D07B	2011-09-26	2011-11-05	40	0	0	0	0	0	0	0	0	4	31	5	0
HTL2011	L-HTL11-D08B	2011-08-19	2011-09-26	38	0	0	0	0	0	0	0	12	26	0	0	0
HTL2011	L-HTL11-D09A	2011-07-19	2011-08-19	31	0	0	0	0	0	0	12	19	0	0	0	0
HTL2011	L-HTL11-D09B	2011-09-26	2011-11-05	40	0	0	0	0	0	0	0	0	4	31	5	0
HTL2011	L-HTL11-E02A	2011-07-13	2011-09-09	58	0	0	0	0	0	0	18	31	9	0	0	0
HTL2011	L-HTL11-E04A	2011-07-13	2011-08-09	27	0	0	0	0	0	0	18	9	0	0	0	0
HTL2011	L-HTL11-E05B	2011-09-09	2011-10-20	41	0	0	0	0	0	0	0	0	21	20	0	0
HTL2011	L-HTL11-E06A	2011-07-13	2011-08-31	49	0	0	0	0	0	0	18	31	0	0	0	0
HTL2011	L-HTL11-E08B	2011-09-09	2011-10-20	41	0	0	0	0	0	0	0	0	21	20	0	0
HTL2011	L-HTL11-E09A	2011-07-13	2011-09-09	58	0	0	0	0	0	0	18	31	9	0	0	0
HTL2011	L-HTL11-E10A	2011-07-03	2011-09-08	67	0	0	0	0	0	0	28	31	8	0	0	0
HTL2011	L-HTL11-F01A	2011-08-19	2011-09-26	38	0	0	0	0	0	0	0	12	26	0	0	0
HTL2011	L-HTL11-F02B	2011-11-05	2011-12-07	32	0	0	0	0	0	0	0	0	0	0	25	7
HTL2011	L-HTL11-F03A	2011-05-08	2011-06-12	35	0	0	0	0	23	12	0	0	0	0	0	0
HTL2011	L-HTL11-F04A	2011-07-19	2011-08-19	31	0	0	0	0	0	0	12	19	0	0	0	0
HTL2011	L-HTL11-F04B	2011-09-26	2011-11-05	40	0	0	0	0	0	0	0	0	4	31	5	0
HTL2011	L-HTL11-F05A	2011-06-12	2011-07-19	37	0	0	0	0	0	18	19	0	0	0	0	0
HTL2011	L-HTL11-F06A	2011-07-19	2011-08-19	31	0	0	0	0	0	0	12	19	0	0	0	0
HTL2011	L-HTL11-F06B	2011-09-26	2011-11-05	40	0	0	0	0	0	0	0	0	4	31	5	0
HTL2011	L-HTL11-F07A	2011-06-12	2011-06-24	12	0	0	0	0	0	12	0	0	0	0	0	0
HTL2011	L-HTL11-F07B	2011-11-05	2011-12-07	32	0	0	0	0	0	0	0	0	0	0	25	7
HTL2011	L-HTL11-G01A	2011-11-05	2011-12-07	32	0	0	0	0	0	0	0	0	0	0	25	7
HTL2011	L-HTL11-G02A	2011-08-19	2011-08-24	5	0	0	0	0	0	0	0	5	0	0	0	0
HTL2011	L-HTL11-G03B	2011-09-26	2011-11-05	40	0	0	0	0	0	0	0	0	4	31	5	0
HTL2011	L-HTL11-G04A	2011-05-08	2011-06-20	43	0	0	0	0	23	20	0	0	0	0	0	0
HTL2011	L-HTL11-G04B	2011-07-19	2011-08-02	14	0	0	0	0	0	0	12	2	0	0	0	0
HTL2011	L-HTL11-G05A	2011-06-12	2011-07-19	37	0	0	0	0	0	18	19	0	0	0	0	0
HTL2011	L-HTL11-G06A	2011-08-19	2011-09-26	38	0	0	0	0	0	0	0	12	26	0	0	0
HTL2011	L-HTL11-H01A	2011-07-17	2011-08-01	15	0	0	0	0	0	0	14	1	0	0	0	0
HTL2011	L-HTL11-H03A	2011-05-06	2011-06-11	36	0	0	0	0	25	11	0	0	0	0	0	0
HTL2011	L-HTL11-H04B	2011-08-17	2011-09-24	38	0	0	0	0	0	0	0	14	24	0	0	0
HTL2011	L-HTL11-H05A	2011-08-17	2011-09-24	38	0	0	0	0	0	0	0	14	24	0	0	0
HTL2011	L-HTL11-H05B	2011-11-03	2011-12-08	35	0	0	0	0	0	0	0	0	0	0	27	8
HTL2011	L-HTL11-H06A	2011-06-11	2011-07-17	36	0	0	0	0	0	19	17	0	0	0	0	0
HTL2011	L-HTL11-H07A	2011-07-17	2011-08-17	31	0	0	0	0	0	0	14	17	0	0	0	0
HTL2011	L-HTL11-H07B	2011-11-04	2011-12-09	35	0	0	0	0	0	0	0	0	0	0	26	9
HTL2012	L-HTL12-A01A	2012-05-12	2012-06-02	21	0	0	0	0	19	2	0	0	0	0	0	0
HTL2012	L-HTL12-A01B	2012-09-03	2012-10-23	50	0	0	0	0	0	0	0	0	27	23	0	0
HTL2012	L-HTL12-A02A	2012-07-25	2012-09-04	41	0	0	0	0	0	0	6	31	4	0	0	0
HTL2012	L-HTL12-A03A	2012-10-11	2012-10-24	13	0	0	0	0	0	0	0	0	0	13	0	0
HTL2012	L-HTL12-A04A	2012-04-08	2012-05-14	36	0	0	0	22	14	0	0	0	0	0	0	0
HTL2012	L-HTL12-A04B	2012-10-11	2012-11-15	35	0	0	0	0	0	0	0	0	0	20	15	0
HTL2012	L-HTL12-A05A	2012-07-26	2012-08-28	33	0	0	0	0	0	0	5	28	0	0	0	0
HTL2012	L-HTL12-A05B	2012-10-12	2012-11-17	36	0	0	0	0	0	0	0	0	0	19	17	0
HTL2012	L-HTL12-A06A	2012-05-12	2012-05-29	17	0	0	0	0	17	0	0	0	0	0	0	0
HTL2012	L-HTL12-A07A	2012-07-26	2012-09-04	40	0	0	0	0	0	0	5	31	4	0	0	0
HTL2012	L-HTL12-A08A	2012-04-08	2012-05-14	36	0	0	0	22	14	0	0	0	0	0	0	0
HTL2012	L-HTL12-A08B	2012-05-12	2012-05-27	15	0	0	0	0	15	0	0	0	0	0	0	0
HTL2012	L-HTL12-A08C	2012-09-03	2012-10-12	39	0	0	0	0	0	0	0	0	27	12	0	0
HTL2012	L-HTL12-A09A	2012-04-08	2012-05-13	35	0	0	0	22	13	0	0	0	0	0	0	0
HTL2012	L-HTL12-A09B	2012-09-03	2012-09-13	10	0	0	0	0	0	0	0	0	10	0	0	0
HTL2012	L-HTL12-B01A	2012-07-22	2012-09-04	44	0	0	0	0	0	0	9	31	4	0	0	0
HTL2012	L-HTL12-B02A	2012-04-08	2012-05-15	37	0	0	0	22	15	0	0	0	0	0	0	0
HTL2012	L-HTL12-B02B	2012-05-12	2012-07-26	75	0	0	0	0	19	30	26	0	0	0	0	0
HTL2012	L-HTL12-B02C	2012-07-25	2012-09-04	41	0	0	0	0	0	0	6	31	4	0	0	0
HTL2012	L-HTL12-B03A	2012-07-25	2012-09-03	40	0	0	0	0	0	0	6	31	3	0	0	0
HTL2012	L-HTL12-B03B	2012-10-10	2012-11-16	37	0	0	0	0	0	0	0	0	0	21	16	0
HTL2012	L-HTL12-B04A	2012-04-08	2012-05-14	36	0	0	0	22	14	0	0	0	0	0	0	0
HTL2012	L-HTL12-B04B	2012-09-02	2012-10-11	39	0	0	0	0	0	0	0	0	28	11	0	0
HTL2012	L-HTL12-B05A	2012-05-11	2012-07-15	65	0	0	0	0	20	30	15	0	0	0	0	0
HTL2012	L-HTL12-B06A	2012-05-11	2012-05-26	15	0	0	0	0	15	0	0	0	0	0	0	0
HTL2012	L-HTL12-B06B	2012-09-03	2012-09-26	23	0	0	0	0	0	0	0	0	23	0	0	0
HTL2012	L-HTL12-B07A	2012-04-07	2012-05-14	37	0	0	0	23	14	0	0	0	0	0	0	0
HTL2012	L-HTL12-B07B	2012-09-03	2012-10-12	39	0	0	0	0	0	0	0	0	27	12	0	0
HTL2012	L-HTL12-C01A	2012-09-02	2012-10-11	39	0	0	0	0	0	0	0	0	28	11	0	0
HTL2012	L-HTL12-C02A	2012-04-07	2012-05-11	34	0	0	0	23	11	0	0	0	0	0	0	0
HTL2012	L-HTL12-C02B	2012-10-11	2012-11-18	38	0	0	0	0	0	0	0	0	0	20	18	0
HTL2012	L-HTL12-C03A	2012-07-23	2012-09-03	42	0	0	0	0	0	0	8	31	3	0	0	0
HTL2012	L-HTL12-C04A	2012-05-10	2012-07-18	69	0	0	0	0	21	30	18	0	0	0	0	0
HTL2012	L-HTL12-C05A	2012-10-10	2012-10-28	18	0	0	0	0	0	0	0	0	0	18	0	0
HTL2012	L-HTL12-C06A	2012-07-23	2012-09-03	42	0	0	0	0	0	0	8	31	3	0	0	0
HTL2012	L-HTL12-C07A	2012-05-10	2012-05-21	11	0	0	0	0	11	0	0	0	0	0	0	0
HTL2012	L-HTL12-C07B	2012-09-02	2012-10-11	39	0	0	0	0	0	0	0	0	28	11	0	0
HTL2012	L-HTL12-C08A	2012-05-10	2012-06-27	48	0	0	0	0	21	27	0	0	0	0	0	0
HTL2012	L-HTL12-C09A	2012-04-07	2012-04-11	4	0	0	0	4	0	0	0	0	0	0	0	0
HTL2012	L-HTL12-C10A	2012-04-07	2012-05-10	33	0	0	0	23	10	0	0	0	0	0	0	0
HTL2012	L-HTL12-C10B	2012-07-23	2012-08-15	23	0	0	0	0	0	0	8	15	0	0	0	0
HTL2012	L-HTL12-D01A	2012-04-09	2012-05-12	33	0	0	0	21	12	0	0	0	0	0	0	0
HTL2012	L-HTL12-D03B	2012-10-12	2012-11-21	40	0	0	0	0	0	0	0	0	0	19	21	0
HTL2012	L-HTL12-D05A	2012-04-09	2012-05-02	23	0	0	0	21	2	0	0	0	0	0	0	0
HTL2012	L-HTL12-D06A	2012-07-24	2012-09-05	43	0	0	0	0	0	0	7	31	5	0	0	0
HTL2012	L-HTL12-D06B	2012-10-12	2012-11-21	40	0	0	0	0	0	0	0	0	0	19	21	0
HTL2012	L-HTL12-E03A	2012-03-31	2012-04-30	30	0	0	0	30	0	0	0	0	0	0	0	0
HTL2012	L-HTL12-E04A	2012-04-30	2012-06-08	39	0	0	0	0	31	8	0	0	0	0	0	0
HTL2012	L-HTL12-E06A	2012-04-30	2012-06-08	39	0	0	0	0	31	8	0	0	0	0	0	0
HTL2012	L-HTL12-E06B	2012-07-24	2012-08-16	23	0	0	0	0	0	0	7	16	0	0	0	0
HTL2012	L-HTL12-E07A	2012-08-25	2012-08-27	2	0	0	0	0	0	0	0	2	0	0	0	0
HTL2012	L-HTL12-E10A	2012-03-31	2012-04-04	4	0	0	0	4	0	0	0	0	0	0	0	0
HTL2012	L-HTL12-E10B	2012-08-25	2012-09-12	18	0	0	0	0	0	0	0	6	12	0	0	0
HTL2012	L-HTL12-F01A	2012-04-09	2012-05-12	33	0	0	0	21	12	0	0	0	0	0	0	0
HTL2012	L-HTL12-F01B	2012-09-04	2012-10-13	39	0	0	0	0	0	0	0	0	26	13	0	0
HTL2012	L-HTL12-F02A	2012-05-11	2012-07-11	61	0	0	0	0	20	30	11	0	0	0	0	0
HTL2012	L-HTL12-F02B	2012-10-12	2012-10-29	17	0	0	0	0	0	0	0	0	0	17	0	0
HTL2012	L-HTL12-F03B	2012-07-24	2012-08-26	33	0	0	0	0	0	0	7	26	0	0	0	0
HTL2012	L-HTL12-F04A	2012-09-04	2012-10-13	39	0	0	0	0	0	0	0	0	26	13	0	0
HTL2012	L-HTL12-F05A	2012-07-24	2012-08-15	22	0	0	0	0	0	0	7	15	0	0	0	0
HTL2012	L-HTL12-F06A	2012-05-11	2012-07-25	75	0	0	0	0	20	30	25	0	0	0	0	0
HTL2012	L-HTL12-F07A	2012-04-09	2012-05-12	33	0	0	0	21	12	0	0	0	0	0	0	0
HTL2012	L-HTL12-F07B	2012-10-12	2012-11-21	40	0	0	0	0	0	0	0	0	0	19	21	0
HTL2012	L-HTL12-G01A	2012-09-04	2012-09-12	8	0	0	0	0	0	0	0	0	8	0	0	0
HTL2012	L-HTL12-G04A	2012-05-11	2012-05-15	4	0	0	0	0	4	0	0	0	0	0	0	0
HTL2012	L-HTL12-G05A	2012-07-24	2012-08-15	22	0	0	0	0	0	0	7	15	0	0	0	0
HTL2012	L-HTL12-G06A	2012-10-12	2012-10-31	19	0	0	0	0	0	0	0	0	0	19	0	0
HTL2012	L-HTL12-H01A	2012-07-22	2012-09-04	44	0	0	0	0	0	0	9	31	4	0	0	0
HTL2012	L-HTL12-H01B	2012-09-03	2012-10-12	39	0	0	0	0	0	0	0	0	27	12	0	0
HTL2012	L-HTL12-H02A	2012-05-10	2012-05-24	14	0	0	0	0	14	0	0	0	0	0	0	0
HTL2012	L-HTL12-H02B	2012-09-02	2012-10-04	32	0	0	0	0	0	0	0	0	28	4	0	0
HTL2012	L-HTL12-H03A	2012-04-07	2012-05-11	34	0	0	0	23	11	0	0	0	0	0	0	0
HTL2012	L-HTL12-H03B	2012-10-10	2012-11-15	36	0	0	0	0	0	0	0	0	0	21	15	0
HTL2012	L-HTL12-H05A	2012-04-07	2012-05-11	34	0	0	0	23	11	0	0	0	0	0	0	0
HTL2012	L-HTL12-H06A	2012-07-23	2012-09-03	42	0	0	0	0	0	0	8	31	3	0	0	0
HTL2012	L-HTL12-H07A	2012-05-12	2012-05-19	7	0	0	0	0	7	0	0	0	0	0	0	0
HTL2012	L-HTL12-SFG1	2012-02-28	2012-03-06	7	0	1	6	0	0	0	0	0	0	0	0	0
HTL2012	L-HTL12-SFG3	2012-02-28	2012-03-29	30	0	1	29	0	0	0	0	0	0	0	0	0
LHG1115	L-LHG11-020A	2011-10-28	2011-12-11	44	0	0	0	0	0	0	0	0	0	3	30	11
LHG1115	L-LHG11-021A	2011-12-31	2012-04-03	94	31	29	31	3	0	0	0	0	0	0	0	0
LHG1115	L-LHG11-027A	2011-10-28	2011-12-11	44	0	0	0	0	0	0	0	0	0	3	30	11
LHG1115	L-LHG11-030A	2011-04-24	2011-04-27	3	0	0	0	3	0	0	0	0	0	0	0	0
LHG1115	L-LHG11-031A	2011-04-24	2011-06-07	44	0	0	0	6	31	7	0	0	0	0	0	0
LHG1115	L-LHG11-033A	2011-08-29	2011-10-16	48	0	0	0	0	0	0	0	2	30	16	0	0
LHG1115	L-LHG11-034A	2011-08-29	2011-10-16	48	0	0	0	0	0	0	0	2	30	16	0	0
LHG1115	L-LHG11-039A	2011-04-25	2011-07-17	83	0	0	0	5	31	30	17	0	0	0	0	0
LHG1115	L-LHG11-044A	2011-04-24	2011-06-25	62	0	0	0	6	31	25	0	0	0	0	0	0
LHG1115	L-LHG11-045A	2011-08-29	2011-10-16	48	0	0	0	0	0	0	0	2	30	16	0	0
LHG1115	L-LHG11-045C	2011-08-29	2011-10-15	47	0	0	0	0	0	0	0	2	30	15	0	0
LHG1115	L-LHG11-051B	2011-10-27	2011-12-14	48	0	0	0	0	0	0	0	0	0	4	30	14
LHG1115	L-LHG11-052B	2011-10-27	2011-11-20	24	0	0	0	0	0	0	0	0	0	4	20	0
LHG1115	L-LHG11-054B	2011-10-28	2011-12-11	44	0	0	0	0	0	0	0	0	0	3	30	11
LHG1115	L-LHG11-055B	2011-10-28	2011-12-11	44	0	0	0	0	0	0	0	0	0	3	30	11
LHG1115	L-LHG11-056A	2011-08-31	2011-09-29	29	0	0	0	0	0	0	0	0	29	0	0	0
LHG1115	L-LHG11-063A	2011-04-23	2011-08-04	103	0	0	0	7	31	30	31	4	0	0	0	0
LHG1115	L-LHG11-064A	2011-08-30	2011-10-15	46	0	0	0	0	0	0	0	1	30	15	0	0
LHG1115	L-LHG11-067A	2011-08-31	2011-10-17	47	0	0	0	0	0	0	0	0	30	17	0	0
LHG1115	L-LHG11-070A	2011-08-29	2011-10-16	48	0	0	0	0	0	0	0	2	30	16	0	0
LHG1115	L-LHG11-071A	2011-08-29	2011-10-16	48	0	0	0	0	0	0	0	2	30	16	0	0
LHG1115	L-LHG11-073A	2011-04-25	2011-05-04	9	0	0	0	5	4	0	0	0	0	0	0	0
LHG1115	L-LHG11-077B	2011-10-29	2011-11-25	27	0	0	0	0	0	0	0	0	0	2	25	0
LHG1115	L-LHG11-079A	2011-08-28	2011-09-09	12	0	0	0	0	0	0	0	3	9	0	0	0
LHG1115	L-LHG11-083A	2011-06-01	2011-07-04	33	0	0	0	0	0	29	4	0	0	0	0	0
LHG1115	L-LHG11-084A	2011-08-28	2011-10-14	47	0	0	0	0	0	0	0	3	30	14	0	0
LHG1115	L-LHG11-087A	2011-08-30	2011-10-14	45	0	0	0	0	0	0	0	1	30	14	0	0
LHG1115	L-LHG12-027A	2012-06-08	2012-08-28	81	0	0	0	0	0	22	31	28	0	0	0	0
LHG1115	L-LHG12-027B	2012-06-08	2012-08-23	76	0	0	0	0	0	22	31	23	0	0	0	0
LHG1115	L-LHG12-029A	2012-03-24	2012-04-21	28	0	0	7	21	0	0	0	0	0	0	0	0
LHG1115	L-LHG12-040A	2012-03-24	2012-05-12	49	0	0	7	30	12	0	0	0	0	0	0	0
LHG1115	L-LHG12-041A	2012-03-24	2012-04-23	30	0	0	7	23	0	0	0	0	0	0	0	0
LHG1115	L-LHG12-052A	2012-02-10	2012-03-28	47	0	19	28	0	0	0	0	0	0	0	0	0
LHG1115	L-LHG12-053B	2012-02-10	2012-03-31	50	0	19	31	0	0	0	0	0	0	0	0	0
LHG1115	L-LHG12-E04A	2012-09-03	2012-12-06	94	0	0	0	0	0	0	0	0	27	31	30	6
LHG1115	L-LHG12-E04B	2012-06-09	2012-08-11	63	0	0	0	0	0	21	31	11	0	0	0	0
LHG1115	L-LHG12-E05A	2012-09-03	2012-12-05	93	0	0	0	0	0	0	0	0	27	31	30	5
LHG1115	L-LHG12-E05B	2012-09-03	2012-12-06	94	0	0	0	0	0	0	0	0	27	31	30	6
LHG1115	L-LHG12-E05C	2012-09-03	2012-12-06	94	0	0	0	0	0	0	0	0	27	31	30	6
LHG1115	L-LHG12-G05A	2012-11-01	2013-01-29	89	29	0	0	0	0	0	0	0	0	0	29	31
LHG1115	L-LHG12-G06A	2012-06-09	2012-08-05	57	0	0	0	0	0	21	31	5	0	0	0	0
LHG1115	L-LHG12-G06B	2012-06-09	2012-07-09	30	0	0	0	0	0	21	9	0	0	0	0	0
LHG1115	L-LHG12-G06C	2012-09-19	2012-11-01	43	0	0	0	0	0	0	0	0	11	31	1	0
LHG1115	L-LHG12-H02A	2012-06-08	2012-06-21	13	0	0	0	0	0	13	0	0	0	0	0	0
LHG1115	L-LHG12-H05B	2012-09-19	2012-11-01	43	0	0	0	0	0	0	0	0	11	31	1	0
LHG1115	L-LHG12-H06A	2012-06-09	2012-08-05	57	0	0	0	0	0	21	31	5	0	0	0	0
LHG1115	L-LHG12-I03A	2012-06-09	2012-06-15	6	0	0	0	0	0	6	0	0	0	0	0	0
LHG1115	L-LHG12-I06A	2012-12-22	2013-03-03	71	31	28	3	0	0	0	0	0	0	0	0	9
LHG1115	L-LHG12-I07A	2012-11-01	2013-01-29	89	29	0	0	0	0	0	0	0	0	0	29	31
LHG1115	L-LHG12-J05A	2012-03-25	2012-08-24	152	0	0	6	30	31	30	31	24	0	0	0	0
LHG1115	L-LHG12-J05B	2012-12-21	2012-12-26	5	0	0	0	0	0	0	0	0	0	0	0	5
LHG1115	L-LHG12-J06A	2012-12-28	2013-03-29	91	31	28	29	0	0	0	0	0	0	0	0	3
LHG1115	L-LHG12-L07A	2012-03-26	2012-08-20	147	0	0	5	30	31	30	31	20	0	0	0	0
LHG1115	L-LHG13-E03A	2013-04-26	2013-08-10	106	0	0	0	4	31	30	31	10	0	0	0	0
LHG1115	L-LHG13-E04C	2013-04-27	2013-11-06	193	0	0	0	3	31	30	31	31	30	31	6	0
LHG1115	L-LHG13-F01A	2013-04-27	2013-08-10	105	0	0	0	3	31	30	31	10	0	0	0	0
LHG1115	L-LHG13-F02A	2013-04-26	2013-06-10	45	0	0	0	4	31	10	0	0	0	0	0	0
LHG1115	L-LHG13-F02B	2013-04-27	2013-08-10	105	0	0	0	3	31	30	31	10	0	0	0	0
LHG1115	L-LHG13-F03A	2013-04-27	2013-08-15	110	0	0	0	3	31	30	31	15	0	0	0	0
LHG1115	L-LHG13-F04A	2013-11-07	2014-04-14	158	31	28	31	14	0	0	0	0	0	0	23	31
LHG1115	L-LHG13-F06A	2013-09-10	2013-10-28	48	0	0	0	0	0	0	0	0	20	28	0	0
LHG1115	L-LHG13-G01A	2013-04-27	2013-08-11	106	0	0	0	3	31	30	31	11	0	0	0	0
LHG1115	L-LHG13-G01B	2013-04-27	2014-04-13	351	31	28	31	16	31	30	31	31	30	31	30	31
LHG1115	L-LHG13-G06A	2013-06-01	2013-10-31	152	0	0	0	0	0	29	31	31	30	31	0	0
LHG1115	L-LHG13-H05A	2013-06-25	2013-09-09	76	0	0	0	0	0	5	31	31	9	0	0	0
LHG1115	L-LHG13-H05B	2013-06-25	2013-07-26	31	0	0	0	0	0	5	26	0	0	0	0	0
LHG1115	L-LHG13-H06A	2013-06-25	2013-10-13	110	0	0	0	0	0	5	31	31	30	13	0	0
LHG1115	L-LHG13-H07A	2013-09-14	2013-10-31	47	0	0	0	0	0	0	0	0	16	31	0	0
LHG1115	L-LHG13-I01A	2013-04-27	2013-10-23	179	0	0	0	3	31	30	31	31	30	23	0	0
LHG1115	L-LHG13-I01B	2013-04-27	2014-02-09	288	31	9	0	3	31	30	31	31	30	31	30	31
LHG1115	L-LHG13-I02A	2013-04-27	2013-08-11	106	0	0	0	3	31	30	31	11	0	0	0	0
LHG1115	L-LHG13-I04A	2013-09-09	2013-10-29	50	0	0	0	0	0	0	0	0	21	29	0	0
LHG1115	L-LHG13-I06A	2013-04-05	2013-05-27	52	0	0	0	25	27	0	0	0	0	0	0	0
LHG1115	L-LHG13-I06B	2013-06-01	2013-09-10	101	0	0	0	0	0	29	31	31	10	0	0	0
LHG1115	L-LHG13-J04A	2013-04-15	2013-05-30	45	0	0	0	15	30	0	0	0	0	0	0	0
LHG1115	L-LHG13-J05A	2013-03-29	2013-05-27	59	0	0	2	30	27	0	0	0	0	0	0	0
LHG1115	L-LHG13-J05B	2013-05-30	2013-06-27	28	0	0	0	0	1	27	0	0	0	0	0	0
LHG1115	L-LHG13-J06B	2013-04-11	2013-05-14	33	0	0	0	19	14	0	0	0	0	0	0	0
LHG1115	L-LHG13-J06C	2013-04-05	2013-05-19	44	0	0	0	25	19	0	0	0	0	0	0	0
LHG1115	L-LHG13-J06D	2013-05-23	2013-06-19	27	0	0	0	0	8	19	0	0	0	0	0	0
LHG1115	L-LHG13-J10A	2013-05-27	2013-09-11	107	0	0	0	0	4	30	31	31	11	0	0	0
LHG1115	L-LHG13-K03A	2013-04-27	2013-10-24	180	0	0	0	3	31	30	31	31	30	24	0	0
LHG1115	L-LHG13-K04A	2013-04-27	2013-06-23	57	0	0	0	3	31	23	0	0	0	0	0	0
LHG1115	L-LHG13-K05A	2013-04-08	2013-06-23	76	0	0	0	22	31	23	0	0	0	0	0	0
LHG1115	L-LHG13-K07A	2013-09-10	2013-10-12	32	0	0	0	0	0	0	0	0	20	12	0	0
LHG1115	L-LHG13-K08A	2013-04-04	2013-05-14	40	0	0	0	26	14	0	0	0	0	0	0	0
LHG1115	L-LHG13-K08B	2013-09-11	2013-10-27	46	0	0	0	0	0	0	0	0	19	27	0	0
LHG1115	L-LHG13-K09A	2013-03-29	2013-04-26	28	0	0	2	26	0	0	0	0	0	0	0	0
LHG1115	L-LHG13-L03A	2013-03-31	2013-05-03	33	0	0	0	30	3	0	0	0	0	0	0	0
LHG1115	L-LHG13-L03B	2013-05-03	2013-07-13	71	0	0	0	0	28	30	13	0	0	0	0	0
LHG1115	L-LHG13-L04A	2013-03-31	2013-06-23	84	0	0	0	30	31	23	0	0	0	0	0	0
LHG1115	L-LHG13-L04B	2013-03-31	2013-10-15	198	0	0	0	30	31	30	31	31	30	15	0	0
LHG1115	L-LHG13-L04C	2012-04-08	2012-04-14	6	0	0	0	6	0	0	0	0	0	0	0	0
LHG1115	L-LHG13-L09B	2013-09-11	2013-10-21	40	0	0	0	0	0	0	0	0	19	21	0	0
LHG1115	L-LHG13-L11A	2013-09-09	2013-11-15	67	0	0	0	0	0	0	0	0	21	31	15	0
LHG1115	L-LHG13-M03A	2013-03-31	2013-05-03	33	0	0	0	30	3	0	0	0	0	0	0	0
LHG1115	L-LHG13-M03B	2013-05-03	2013-06-23	51	0	0	0	0	28	23	0	0	0	0	0	0
LHG1115	L-LHG14-E02A	2014-04-13	2014-07-16	94	0	0	0	17	31	30	16	0	0	0	0	0
LHG1115	L-LHG14-E02B	2014-04-13	2014-07-16	94	0	0	0	17	31	30	16	0	0	0	0	0
LHG1115	L-LHG14-E03A	2014-04-13	2014-07-16	94	0	0	0	17	31	30	16	0	0	0	0	0
LHG1115	L-LHG14-F04A	2014-04-13	2014-07-16	94	0	0	0	17	31	30	16	0	0	0	0	0
LHG1115	L-LHG14-G02A	2014-04-12	2014-08-05	115	0	0	0	18	31	30	31	5	0	0	0	0
LHG1115	L-LHG14-G04A	2014-11-11	2015-04-05	145	31	28	31	5	0	0	0	0	0	0	19	31
LHG1115	L-LHG14-H01A	2014-04-13	2014-08-05	114	0	0	0	17	31	30	31	5	0	0	0	0
LHG1115	L-LHG14-I03A	2014-11-12	2015-04-09	148	31	28	31	9	0	0	0	0	0	0	18	31
LHG1115	L-LHG14-J02A	2014-05-07	2014-08-15	100	0	0	0	0	24	30	31	15	0	0	0	0
LHG1115	L-LHG14-J02B	2014-05-07	2014-08-15	100	0	0	0	0	24	30	31	15	0	0	0	0
LHG1115	L-LHG14-L07A	2014-06-06	2014-09-02	88	0	0	0	0	0	24	31	31	2	0	0	0
LHG1115	L-LHG14-M07A	2014-06-06	2014-09-02	88	0	0	0	0	0	24	31	31	2	0	0	0
LHG1115	L-LHG14-M08A	2014-06-07	2014-08-31	85	0	0	0	0	0	23	31	31	0	0	0	0
LHG1115	L-LHG14-M08B	2014-08-13	2014-10-14	62	0	0	0	0	0	0	0	18	30	14	0	0
LHG1115	L-SHG12-B09A	2012-06-04	2012-08-06	63	0	0	0	0	0	26	31	6	0	0	0	0
LHG1115	L-SHG12-C08A	2012-06-04	2012-07-09	35	0	0	0	0	0	26	9	0	0	0	0	0
LHG1115	L-SHG12-C09A	2012-06-04	2012-08-06	63	0	0	0	0	0	26	31	6	0	0	0	0
LHG1115	L-SHG12-C11A	2012-06-04	2012-08-06	63	0	0	0	0	0	26	31	6	0	0	0	0
LHG1115	L-SHG12-D09A	2012-06-04	2012-08-06	63	0	0	0	0	0	26	31	6	0	0	0	0
LHG1115	L-SHG12-D10A	2012-06-04	2012-08-06	63	0	0	0	0	0	26	31	6	0	0	0	0
LHG1115	L-SHG12-F12A	2012-06-05	2012-08-06	62	0	0	0	0	0	25	31	6	0	0	0	0
WL0405	L-WL04-002A	2004-09-20	2004-10-21	31	0	0	0	0	0	0	0	0	10	21	0	0
WL0405	L-WL04-003A	2004-09-20	2004-10-21	31	0	0	0	0	0	0	0	0	10	21	0	0
WL0405	L-WL04-004A	2004-09-20	2004-10-21	31	0	0	0	0	0	0	0	0	10	21	0	0
WL0405	L-WL04-005A	2004-09-20	2004-10-21	31	0	0	0	0	0	0	0	0	10	21	0	0
WL0405	L-WL04-006A	2004-09-20	2004-10-11	21	0	0	0	0	0	0	0	0	10	11	0	0
WL0405	L-WL04-007A	2004-12-20	2005-01-05	16	5	0	0	0	0	0	0	0	0	0	0	11
WL0405	L-WL04-011A	2004-09-21	2004-10-22	31	0	0	0	0	0	0	0	0	9	22	0	0
WL0405	L-WL04-013A	2004-09-21	2004-10-22	31	0	0	0	0	0	0	0	0	9	22	0	0
WL0405	L-WL04-017A	2004-09-21	2004-10-07	16	0	0	0	0	0	0	0	0	9	7	0	0
WL0405	L-WL04-018A	2004-11-19	2004-12-09	20	0	0	0	0	0	0	0	0	0	0	11	9
WL0405	L-WL04-021A	2004-11-19	2004-12-19	30	0	0	0	0	0	0	0	0	0	0	11	19
WL0405	L-WL04-023A	2004-11-19	2004-12-09	20	0	0	0	0	0	0	0	0	0	0	11	9
WL0405	L-WL04-026A	2004-11-18	2004-12-15	27	0	0	0	0	0	0	0	0	0	0	12	15
WL0405	L-WL04-029A	2004-11-18	2004-12-04	16	0	0	0	0	0	0	0	0	0	0	12	4
WL0405	L-WL04-032A	2004-11-18	2004-12-18	30	0	0	0	0	0	0	0	0	0	0	12	18
WL0405	L-WL04-033A	2004-11-18	2004-12-28	40	0	0	0	0	0	0	0	0	0	0	12	28
WL0405	L-WL04-035A	2004-10-12	2004-10-23	11	0	0	0	0	0	0	0	0	0	11	0	0
WL0405	L-WL04-036A	2004-10-12	2004-10-19	7	0	0	0	0	0	0	0	0	0	7	0	0
WL0405	L-WL04-043A	2004-10-12	2004-11-02	21	0	0	0	0	0	0	0	0	0	19	2	0
WL0405	L-WL04-069A	2004-10-12	2004-11-04	23	0	0	0	0	0	0	0	0	0	19	4	0
WL0405	L-WL04-070A	2004-10-12	2004-10-30	18	0	0	0	0	0	0	0	0	0	18	0	0
WL0405	L-WL04-075A	2004-12-21	2005-01-06	16	6	0	0	0	0	0	0	0	0	0	0	10
WL0405	L-WL04-077A	2004-10-13	2004-11-22	40	0	0	0	0	0	0	0	0	0	18	22	0
WL0405	L-WL04-080A	2004-10-13	2004-10-30	17	0	0	0	0	0	0	0	0	0	17	0	0
WL0405	L-WL04-084A	2004-10-13	2004-11-22	40	0	0	0	0	0	0	0	0	0	18	22	0
WL0405	L-WL04-087A	2004-11-27	2004-12-28	31	0	0	0	0	0	0	0	0	0	0	3	28
WL0405	L-WL04-088A	2004-11-27	2004-12-27	30	0	0	0	0	0	0	0	0	0	0	3	27
WL0405	L-WL04-089A	2004-11-27	2004-12-11	14	0	0	0	0	0	0	0	0	0	0	3	11
WL0405	L-WL04-090A	2004-11-26	2004-12-26	30	0	0	0	0	0	0	0	0	0	0	4	26
WL0405	L-WL04-091A	2004-11-26	2004-12-26	30	0	0	0	0	0	0	0	0	0	0	4	26
WL0405	L-WL04-092A	2004-11-26	2004-12-27	31	0	0	0	0	0	0	0	0	0	0	4	27
WL0405	L-WL04-094A	2004-10-10	2004-10-24	14	0	0	0	0	0	0	0	0	0	14	0	0
WL0405	L-WL04-096A	2004-10-10	2004-10-24	14	0	0	0	0	0	0	0	0	0	14	0	0
WL0405	L-WL04-101A	2004-11-18	2004-11-24	6	0	0	0	0	0	0	0	0	0	0	6	0
WL0405	L-WL04-102A	2004-11-18	2004-12-07	19	0	0	0	0	0	0	0	0	0	0	12	7
WL0405	L-WL04-105B	2004-12-27	2005-01-16	20	16	0	0	0	0	0	0	0	0	0	0	4
WL0405	L-WL04-114A	2004-09-21	2004-10-23	32	0	0	0	0	0	0	0	0	9	23	0	0
WL0405	L-WL04-115A	2004-10-24	2004-11-24	31	0	0	0	0	0	0	0	0	0	7	24	0
WL0405	L-WL04-116A	2004-10-25	2004-11-24	30	0	0	0	0	0	0	0	0	0	6	24	0
WL0405	L-WL04-117A	2004-10-24	2004-11-14	21	0	0	0	0	0	0	0	0	0	7	14	0
WL0405	L-WL04-118A	2004-10-24	2004-11-24	31	0	0	0	0	0	0	0	0	0	7	24	0
WL0405	L-WL04-119A	2004-10-24	2004-11-24	31	0	0	0	0	0	0	0	0	0	7	24	0
WL0405	L-WL04-120A	2004-10-25	2004-11-24	30	0	0	0	0	0	0	0	0	0	6	24	0
WL0405	L-WL04-121A	2004-10-25	2004-11-07	13	0	0	0	0	0	0	0	0	0	6	7	0
WL0405	L-WL04-122A	2004-10-25	2004-11-10	16	0	0	0	0	0	0	0	0	0	6	10	0
WL0405	L-WL04-123A	2004-10-25	2004-11-24	30	0	0	0	0	0	0	0	0	0	6	24	0
WL0405	L-WL04-124A	2004-10-25	2004-11-24	30	0	0	0	0	0	0	0	0	0	6	24	0
WL0405	L-WL04-125A	2004-10-25	2004-11-10	16	0	0	0	0	0	0	0	0	0	6	10	0
WL0405	L-WL04-126A	2004-10-25	2004-11-10	16	0	0	0	0	0	0	0	0	0	6	10	0
WL0405	L-WL04-127A	2004-10-25	2004-11-24	30	0	0	0	0	0	0	0	0	0	6	24	0
WL0405	L-WL04-128A	2004-10-25	2004-11-24	30	0	0	0	0	0	0	0	0	0	6	24	0
WL0405	L-WL04-129A	2004-10-25	2004-11-24	30	0	0	0	0	0	0	0	0	0	6	24	0
WL0405	L-WL04-130A	2004-10-24	2004-11-09	16	0	0	0	0	0	0	0	0	0	7	9	0
WL0405	L-WL04-131A1	2004-05-19	2004-07-01	43	0	0	0	0	12	30	1	0	0	0	0	0
WL0405	L-WL04-131A2	2005-02-27	2005-04-18	50	0	1	31	18	0	0	0	0	0	0	0	0
WL0405	L-WL04-131A3	2005-05-03	2005-06-12	40	0	0	0	0	28	12	0	0	0	0	0	0
WL0405	L-WL05-009A	2005-03-14	2005-04-15	32	0	0	17	15	0	0	0	0	0	0	0	0
WL0405	L-WL05-010A	2005-03-14	2005-04-15	32	0	0	17	15	0	0	0	0	0	0	0	0
WL0405	L-WL05-011C1	2005-09-20	2005-10-12	22	0	0	0	0	0	0	0	0	10	12	0	0
WL0405	L-WL05-011C2	2005-10-15	2005-11-20	36	0	0	0	0	0	0	0	0	0	16	20	0
WL0405	L-WL05-012A	2005-03-14	2005-04-15	32	0	0	17	15	0	0	0	0	0	0	0	0
WL0405	L-WL05-014B	2005-08-27	2005-10-10	44	0	0	0	0	0	0	0	4	30	10	0	0
WL0405	L-WL05-015A	2005-03-14	2005-04-11	28	0	0	17	11	0	0	0	0	0	0	0	0
WL0405	L-WL05-016A	2005-03-14	2005-04-12	29	0	0	17	12	0	0	0	0	0	0	0	0
WL0405	L-WL05-016B	2005-08-27	2005-09-20	24	0	0	0	0	0	0	0	4	20	0	0	0
WL0405	L-WL05-019A	2005-03-14	2005-04-07	24	0	0	17	7	0	0	0	0	0	0	0	0
WL0405	L-WL05-020A	2005-03-14	2005-03-29	15	0	0	15	0	0	0	0	0	0	0	0	0
WL0405	L-WL05-022A	2005-03-15	2005-04-15	31	0	0	16	15	0	0	0	0	0	0	0	0
WL0405	L-WL05-024A	2005-03-15	2005-04-16	32	0	0	16	16	0	0	0	0	0	0	0	0
WL0405	L-WL05-025A	2005-03-15	2005-04-10	26	0	0	16	10	0	0	0	0	0	0	0	0
WL0405	L-WL05-027B	2005-08-27	2005-10-10	44	0	0	0	0	0	0	0	4	30	10	0	0
WL0405	L-WL05-028A	2005-03-15	2005-03-18	3	0	0	3	0	0	0	0	0	0	0	0	0
WL0405	L-WL05-030A	2005-03-15	2005-04-01	17	0	0	16	1	0	0	0	0	0	0	0	0
WL0405	L-WL05-030B	2005-10-17	2005-11-30	44	0	0	0	0	0	0	0	0	0	14	30	0
WL0405	L-WL05-031A	2005-05-13	2005-06-09	27	0	0	0	0	18	9	0	0	0	0	0	0
WL0405	L-WL05-033B	2005-08-28	2005-09-09	12	0	0	0	0	0	0	0	3	9	0	0	0
WL0405	L-WL05-034A	2005-04-21	2005-05-24	33	0	0	0	9	24	0	0	0	0	0	0	0
WL0405	L-WL05-037A	2005-04-21	2005-05-06	15	0	0	0	9	6	0	0	0	0	0	0	0
WL0405	L-WL05-038B	2005-08-31	2005-10-10	40	0	0	0	0	0	0	0	0	30	10	0	0
WL0405	L-WL05-039B	2005-08-31	2005-09-24	24	0	0	0	0	0	0	0	0	24	0	0	0
WL0405	L-WL05-040A	2005-04-21	2005-05-24	33	0	0	0	9	24	0	0	0	0	0	0	0
WL0405	L-WL05-041B	2005-08-26	2005-09-29	34	0	0	0	0	0	0	0	5	29	0	0	0
WL0405	L-WL05-044A	2005-04-22	2005-05-21	29	0	0	0	8	21	0	0	0	0	0	0	0
WL0405	L-WL05-045A	2005-04-22	2005-05-21	29	0	0	0	8	21	0	0	0	0	0	0	0
WL0405	L-WL05-046A	2005-04-22	2005-05-22	30	0	0	0	8	22	0	0	0	0	0	0	0
WL0405	L-WL05-047A	2005-05-06	2005-05-22	16	0	0	0	0	16	0	0	0	0	0	0	0
WL0405	L-WL05-048A	2005-04-22	2005-05-21	29	0	0	0	8	21	0	0	0	0	0	0	0
WL0405	L-WL05-049A	2005-07-18	2005-08-19	32	0	0	0	0	0	0	13	19	0	0	0	0
WL0405	L-WL05-050A	2005-07-18	2005-08-19	32	0	0	0	0	0	0	13	19	0	0	0	0
WL0405	L-WL05-051A	2005-07-18	2005-08-17	30	0	0	0	0	0	0	13	17	0	0	0	0
WL0405	L-WL05-053A	2005-04-22	2005-05-24	32	0	0	0	8	24	0	0	0	0	0	0	0
WL0405	L-WL05-054A	2005-04-22	2005-05-08	16	0	0	0	8	8	0	0	0	0	0	0	0
WL0405	L-WL05-055A	2005-07-21	2005-08-21	31	0	0	0	0	0	0	10	21	0	0	0	0
WL0405	L-WL05-056A	2005-07-21	2005-08-21	31	0	0	0	0	0	0	10	21	0	0	0	0
WL0405	L-WL05-057A	2005-07-21	2005-08-21	31	0	0	0	0	0	0	10	21	0	0	0	0
WL0405	L-WL05-058A	2005-07-21	2005-08-20	30	0	0	0	0	0	0	10	20	0	0	0	0
WL0405	L-WL05-059A	2005-07-21	2005-08-21	31	0	0	0	0	0	0	10	21	0	0	0	0
WL0405	L-WL05-060A	2005-07-22	2005-08-04	13	0	0	0	0	0	0	9	4	0	0	0	0
WL0405	L-WL05-061A	2005-07-21	2005-07-29	8	0	0	0	0	0	0	8	0	0	0	0	0
WL0405	L-WL05-062A	2005-07-21	2005-08-21	31	0	0	0	0	0	0	10	21	0	0	0	0
WL0405	L-WL05-063A	2005-07-21	2005-08-21	31	0	0	0	0	0	0	10	21	0	0	0	0
WL0405	L-WL05-065A	2005-07-21	2005-08-21	31	0	0	0	0	0	0	10	21	0	0	0	0
WL0405	L-WL05-066A	2005-07-21	2005-08-17	27	0	0	0	0	0	0	10	17	0	0	0	0
WL0405	L-WL05-067A	2005-07-21	2005-08-21	31	0	0	0	0	0	0	10	21	0	0	0	0
WL0405	L-WL05-068A	2005-07-21	2005-08-21	31	0	0	0	0	0	0	10	21	0	0	0	0
WL0405	L-WL05-073A	2005-04-21	2005-05-24	33	0	0	0	9	24	0	0	0	0	0	0	0
WL0405	L-WL05-074A	2005-04-21	2005-04-26	5	0	0	0	5	0	0	0	0	0	0	0	0
WL0405	L-WL05-078A	2005-04-04	2005-05-05	31	0	0	0	26	5	0	0	0	0	0	0	0
WL0405	L-WL05-081A	2005-04-20	2005-05-23	33	0	0	0	10	23	0	0	0	0	0	0	0
WL0405	L-WL05-082A	2005-04-20	2005-05-22	32	0	0	0	10	22	0	0	0	0	0	0	0
WL0405	L-WL05-083A	2005-04-04	2005-04-27	23	0	0	0	23	0	0	0	0	0	0	0	0
WL0405	L-WL05-085A	2005-03-16	2005-04-01	16	0	0	15	1	0	0	0	0	0	0	0	0
WL0405	L-WL05-086A	2005-03-16	2005-04-17	32	0	0	15	17	0	0	0	0	0	0	0	0
WL0405	L-WL05-087B	2005-08-29	2005-09-15	17	0	0	0	0	0	0	0	2	15	0	0	0
WL0405	L-WL05-093B	2005-08-29	2005-10-02	34	0	0	0	0	0	0	0	2	30	2	0	0
WL0405	L-WL05-097A	2005-05-05	2005-06-07	33	0	0	0	0	26	7	0	0	0	0	0	0
WL0405	L-WL05-098A	2005-05-24	2005-06-07	14	0	0	0	0	7	7	0	0	0	0	0	0
WL0405	L-WL05-098B	2005-05-24	2005-06-07	14	0	0	0	0	7	7	0	0	0	0	0	0
WL0405	L-WL05-099A	2005-05-05	2005-06-07	33	0	0	0	0	26	7	0	0	0	0	0	0
WL0405	L-WL05-100A	2005-05-05	2005-06-07	33	0	0	0	0	26	7	0	0	0	0	0	0
WL0405	L-WL05-102B1	2004-08-13	2004-08-31	18	0	0	0	0	0	0	0	18	0	0	0	0
WL0405	L-WL05-102B2	2005-07-17	2005-08-22	36	0	0	0	0	0	0	14	22	0	0	0	0
WL0405	L-WL05-103A	2005-04-20	2005-05-23	33	0	0	0	10	23	0	0	0	0	0	0	0
WL0405	L-WL05-104A	2005-04-20	2005-05-03	13	0	0	0	10	3	0	0	0	0	0	0	0
WL0405	L-WL05-104B	2005-08-28	2005-09-27	30	0	0	0	0	0	0	0	3	27	0	0	0
WL0405	L-WL05-105A	2005-08-26	2005-10-11	46	0	0	0	0	0	0	0	5	30	11	0	0
WL0405	L-WL05-106A	2005-03-13	2005-04-16	34	0	0	18	16	0	0	0	0	0	0	0	0
WL0405	L-WL05-107A	2005-03-13	2005-04-16	34	0	0	18	16	0	0	0	0	0	0	0	0
WL0405	L-WL05-108A	2005-03-13	2005-04-16	34	0	0	18	16	0	0	0	0	0	0	0	0
WL0405	L-WL05-109A	2005-03-13	2005-04-16	34	0	0	18	16	0	0	0	0	0	0	0	0
WL0405	L-WL05-110A	2005-03-13	2005-04-16	34	0	0	18	16	0	0	0	0	0	0	0	0
WL0405	L-WL05-111A	2005-03-13	2005-04-16	34	0	0	18	16	0	0	0	0	0	0	0	0
WL0405	L-WL05-112A	2005-03-13	2005-04-14	32	0	0	18	14	0	0	0	0	0	0	0	0
WL0405	L-WL05-132A	2005-10-18	2005-10-31	13	0	0	0	0	0	0	0	0	0	13	0	0
WL0405	L-WL05-132B	2005-10-18	2005-10-31	13	0	0	0	0	0	0	0	0	0	13	0	0
WL2008	L-WL08-05-01	2008-04-06	2008-04-17	11	0	0	0	11	0	0	0	0	0	0	0	0
WL2008	L-WL08-06-01	2008-06-04	2008-07-07	33	0	0	0	0	0	26	7	0	0	0	0	0
WL2008	L-WL08-08-01	2008-08-22	2008-09-26	35	0	0	0	0	0	0	0	9	26	0	0	0
WL2008	L-WL08-09-01	2008-08-31	2008-10-13	43	0	0	0	0	0	0	0	0	30	13	0	0
WL2008	L-WL08-10-01	2008-08-25	2008-09-27	33	0	0	0	0	0	0	0	6	27	0	0	0
WL2008	L-WL08-12-01	2008-09-01	2008-10-06	35	0	0	0	0	0	0	0	0	29	6	0	0
WL2008	L-WL08-13-01	2008-10-04	2009-01-03	91	3	0	0	0	0	0	0	0	0	27	30	31
WL2008	L-WL08-14-01	2008-09-05	2008-10-16	41	0	0	0	0	0	0	0	0	25	16	0	0
WL2008	L-WL08-15-01	2008-06-04	2008-07-07	33	0	0	0	0	0	26	7	0	0	0	0	0
WL2008	L-WL08-16-01	2008-04-05	2008-05-06	31	0	0	0	25	6	0	0	0	0	0	0	0
WL2008	L-WL08-18-01	2008-08-22	2008-10-05	44	0	0	0	0	0	0	0	9	30	5	0	0
WL2008	L-WL08-20-01	2008-09-04	2008-10-07	33	0	0	0	0	0	0	0	0	26	7	0	0
WL2008	L-WL08-22-01	2008-09-04	2008-10-11	37	0	0	0	0	0	0	0	0	26	11	0	0
WL2008	L-WL08-23-01	2008-08-25	2008-10-06	42	0	0	0	0	0	0	0	6	30	6	0	0
WL2008	L-WL08-29-01	2008-09-05	2008-10-16	41	0	0	0	0	0	0	0	0	25	16	0	0
WL2008	L-WL08-30-01	2008-08-26	2008-09-01	6	0	0	0	0	0	0	0	5	1	0	0	0
WL1415	L-WL14-K16A	2014-12-26	2015-03-08	72	31	28	8	0	0	0	0	0	0	0	0	5
WL1415	L-WL14-K17A	2014-12-26	2015-03-08	72	31	28	8	0	0	0	0	0	0	0	0	5
WL1415	L-WL14-L10A	2014-12-28	2015-03-08	70	31	28	8	0	0	0	0	0	0	0	0	3
WL1415	L-WL14-L14A	2014-12-26	2015-03-08	72	31	28	8	0	0	0	0	0	0	0	0	5
WL1415	L-WL14-L15A	2014-12-26	2015-03-08	72	31	28	8	0	0	0	0	0	0	0	0	5
WL1415	L-WL14-L15B	2014-12-26	2015-03-08	72	31	28	8	0	0	0	0	0	0	0	0	5
WL1415	L-WL14-N09A	2014-12-28	2015-03-08	70	31	28	8	0	0	0	0	0	0	0	0	3
WL1415	L-WL14-O09A	2014-12-28	2015-03-08	70	31	28	8	0	0	0	0	0	0	0	0	3
WL1415	L-WL14-O09B	2014-12-28	2015-02-25	59	31	25	0	0	0	0	0	0	0	0	0	3
WL1415	L-WL14-O11A	2014-12-27	2015-05-19	143	31	28	31	30	19	0	0	0	0	0	0	4
WL1415	L-WL14-O12A	2014-12-27	2015-05-18	142	31	28	31	30	18	0	0	0	0	0	0	4
WL1415	L-WL14-P09A	2014-12-28	2015-03-08	70	31	28	8	0	0	0	0	0	0	0	0	3
WL1415	L-WL14-P09B	2014-12-28	2015-03-03	65	31	28	3	0	0	0	0	0	0	0	0	3
WL1415	L-WL14-P12A	2014-12-27	2015-05-18	142	31	28	31	30	18	0	0	0	0	0	0	4
WL1415	L-WL14-P12B	2014-12-27	2015-05-19	143	31	28	31	30	19	0	0	0	0	0	0	4
WL1415	L-WL14-Q10A	2014-12-28	2015-01-28	31	28	0	0	0	0	0	0	0	0	0	0	3
WL1415	L-WL14-Q11A	2014-12-28	2015-03-13	75	31	28	13	0	0	0	0	0	0	0	0	3
WL1415	L-WL14-Q12A	2014-12-27	2015-05-18	142	31	28	31	30	18	0	0	0	0	0	0	4
WL1415	L-WL14-Q12B	2014-12-27	2015-04-02	96	31	28	31	2	0	0	0	0	0	0	0	4
WL1415	L-WL14-R10A	2014-12-28	2015-03-13	75	31	28	13	0	0	0	0	0	0	0	0	3
WL1415	L-WL14-R11A	2014-12-27	2015-02-14	49	31	14	0	0	0	0	0	0	0	0	0	4
WL1415	L-WL14-R12A	2014-12-27	2015-05-18	142	31	28	31	30	18	0	0	0	0	0	0	4
WL1415	L-WL14-S10A	2014-12-27	2015-05-18	142	31	28	31	30	18	0	0	0	0	0	0	4
WL1415	L-WL14-S11A	2014-12-27	2015-05-18	142	31	28	31	30	18	0	0	0	0	0	0	4
WL1415	L-WL14-T14A	2014-12-27	2015-03-09	72	31	28	9	0	0	0	0	0	0	0	0	4
WL1415	L-WL15-D15A	2015-08-01	2015-09-18	48	0	0	0	0	0	0	0	30	18	0	0	0
WL1415	L-WL15-E10A	2015-08-01	2015-10-17	77	0	0	0	0	0	0	0	30	30	17	0	0
WL1415	L-WL15-E14A	2015-08-01	2015-10-19	79	0	0	0	0	0	0	0	30	30	19	0	0
WL1415	L-WL15-F06A	2015-07-29	2015-10-20	83	0	0	0	0	0	0	2	31	30	20	0	0
WL1415	L-WL15-F06B	2015-07-29	2015-10-14	77	0	0	0	0	0	0	2	31	30	14	0	0
WL1415	L-WL15-F10A	2015-08-01	2015-09-24	54	0	0	0	0	0	0	0	30	24	0	0	0
WL1415	L-WL15-G06A	2015-05-19	2015-07-07	49	0	0	0	0	12	30	7	0	0	0	0	0
WL1415	L-WL15-G08B	2015-07-29	2015-10-17	80	0	0	0	0	0	0	2	31	30	17	0	0
WL1415	L-WL15-H03A	2015-05-19	2015-07-11	53	0	0	0	0	12	30	11	0	0	0	0	0
WL1415	L-WL15-H05A	2015-05-19	2015-07-11	53	0	0	0	0	12	30	11	0	0	0	0	0
WL1415	L-WL15-I06A	2015-06-03	2015-08-03	61	0	0	0	0	0	27	31	3	0	0	0	0
WL1415	L-WL15-J13A	2015-03-17	2015-07-11	116	0	0	14	30	31	30	11	0	0	0	0	0
WL1415	L-WL15-J13B	2015-03-17	2015-07-11	116	0	0	14	30	31	30	11	0	0	0	0	0
WL1415	L-WL15-K09A	2015-05-21	2015-07-12	52	0	0	0	0	10	30	12	0	0	0	0	0
WL1415	L-WL15-K09B	2015-05-21	2015-07-12	52	0	0	0	0	10	30	12	0	0	0	0	0
WL1415	L-WL15-L06A	2015-06-06	2015-08-03	58	0	0	0	0	0	24	31	3	0	0	0	0
WL1415	L-WL15-M07A	2015-06-06	2015-08-03	58	0	0	0	0	0	24	31	3	0	0	0	0
WL1415	L-WL15-M11A	2015-03-16	2015-07-10	116	0	0	15	30	31	30	10	0	0	0	0	0
WL1415	L-WL15-N10B	2015-06-09	2015-06-21	12	0	0	0	0	0	12	0	0	0	0	0	0
WL1415	L-WL15-N11A	2015-03-16	2015-07-10	116	0	0	15	30	31	30	10	0	0	0	0	0
WL1415	L-WL15-O08A	2015-03-16	2015-07-12	118	0	0	15	30	31	30	12	0	0	0	0	0
WL1415	L-WL15-O09A	2015-07-28	2015-09-14	48	0	0	0	0	0	0	3	31	14	0	0	0
WL1415	L-WL15-O10A	2015-06-06	2015-07-29	53	0	0	0	0	0	24	29	0	0	0	0	0
WL1415	L-WL15-P10A	2015-06-06	2015-08-03	58	0	0	0	0	0	24	31	3	0	0	0	0
WL1415	L-WL15-Q08A	2015-03-16	2015-07-31	137	0	0	15	30	31	30	31	0	0	0	0	0
WL1415	L-WL15-Q09A	2015-03-16	2015-07-31	137	0	0	15	30	31	30	31	0	0	0	0	0
WL1415	L-WL15-R09A	2015-03-16	2015-07-11	117	0	0	15	30	31	30	11	0	0	0	0	0
WL1415	L-WL15-T11A	2015-03-14	2015-07-10	118	0	0	17	30	31	30	10	0	0	0	0	0
WL1415	L-WL15-T13A	2015-03-14	2015-07-10	118	0	0	17	30	31	30	10	0	0	0	0	0
WL1415	L-WL15-U11A	2015-03-14	2015-03-24	10	0	0	10	0	0	0	0	0	0	0	0	0
WL1415	L-WL15-U13A	2015-03-14	2015-07-31	139	0	0	17	30	31	30	31	0	0	0	0	0
